# Supplementary material for: Comparative analysis of KRAS codon 12, 13, 18, 61, and 117 mutations using human MCF10A isogenic cell lines
Source: Sci Rep. 2015 Feb 23;5:8535. doi: 10.1038/srep08535 (PMC4336936; doi:10.1038/srep08535)
Supplement: Supplementary Information — Supplemental Table S1 [file srep08535-s2.xls]

## Sheet: Table S1
Table S1. Significantly deregulated genes in KRAS mutant (G12D and G13D) versus control (WT KRAS and EV) samples.
Rank	Parametric p-value	FDR	Geom mean of intensities in class 1 (control)	Geom mean of intensities in class 2 (KRAS mutant)	Fold change (mutant/ control)	UniqueID	Symbol	Name	EntrezID	Accession	UGCluster
1	< 1e-07	< 1e-07	288.55	84.18	0.291735	2970040	B3GALNT1	beta-1,3-N-acetylgalactosaminyltransferase 1 (globoside blood group)	8706	NM_001038628	Hs.418062
2	< 1e-07	< 1e-07	191.13	439.28	2.29833	6980470	TMPRSS3	transmembrane protease, serine 3	64699	NM_001256317	Hs.208600
3	< 1e-07	< 1e-07	623.37	113.27	0.181706	5820424
4	< 1e-07	< 1e-07	878.36	115.11	0.131051	4900674	BST2	bone marrow stromal cell antigen 2	684	NM_004335	Hs.118110
5	< 1e-07	< 1e-07	896.44	339.87	0.379133	4150048	FABP5	fatty acid binding protein 5 (psoriasis-associated)	2171	NM_001444	Hs.408061
6	< 1e-07	< 1e-07	140.71	297.19	2.11207	3940762	APH1B	anterior pharynx defective 1 homolog B (C. elegans)	83464	NM_001145646	Hs.511703
7	< 1e-07	< 1e-07	97.01	183.29	1.88939	5290593	GAMT	guanidinoacetate N-methyltransferase	2593	NM_000156	Hs.81131
8	< 1e-07	< 1e-07	178.1	398.07	2.23509	7160224	APH1B	anterior pharynx defective 1 homolog B (C. elegans)	83464	NM_001145646	Hs.511703
9	< 1e-07	< 1e-07	218.16	106.05	0.486111	4810445	PCOLCE2	procollagen C-endopeptidase enhancer 2	26577	NM_013363	Hs.8944
10	< 1e-07	< 1e-07	242.26	134.61	0.555643	4250626	PPAP2C	phosphatidic acid phosphatase type 2C	8612	NM_003712	Hs.465506
11	< 1e-07	< 1e-07	108.98	299.16	2.74509	5340201
12	< 1e-07	< 1e-07	165.8	95.14	0.573824	1410370	B3GALNT1	beta-1,3-N-acetylgalactosaminyltransferase 1 (globoside blood group)	8706	NM_001038628	Hs.418062
13	< 1e-07	< 1e-07	439.01	198.27	0.45163	4540475
14	< 1e-07	< 1e-07	403.3	209.75	0.520084	160181	FOXRED2	FAD-dependent oxidoreductase domain containing 2	80020	NM_001102371	Hs.387601
15	< 1e-07	< 1e-07	138.4	223.88	1.61763	4610280	MEIS3P1	Meis homeobox 3 pseudogene 1	4213	NR_002211	Hs.356135
16	< 1e-07	< 1e-07	134.48	87.67	0.651919	5720482	HERC5	HECT and RLD domain containing E3 ubiquitin protein ligase 5	51191	NM_016323	Hs.26663
17	< 1e-07	< 1e-07	1263.83	793.21	0.627624	5260070	HES4	hairy and enhancer of split 4 (Drosophila)	57801	NM_001142467	Hs.154029
18	< 1e-07	< 1e-07	1092.99	2100.24	1.92155	2140239	CMTM7	CKLF-like MARVEL transmembrane domain containing 7	112616	NM_138410	Hs.440494
19	< 1e-07	< 1e-07	1370.62	826.36	0.60291	6510025	NSMCE4A	non-SMC element 4 homolog A (S. cerevisiae)	54780	NM_001167865	Hs.258798
20	< 1e-07	< 1e-07	320.3	164.09	0.512301	1230630	PITPNC1	phosphatidylinositol transfer protein, cytoplasmic 1	26207	NM_012417	Hs.591185
21	< 1e-07	< 1e-07	160.34	262.5	1.63715	6250131	CABYR	calcium binding tyrosine-(Y)-phosphorylation regulated	26256	NM_012189	Hs.511983
22	< 1e-07	< 1e-07	126.64	197.82	1.56207	540148	TMPRSS3	transmembrane protease, serine 3	64699	NM_001256317	Hs.208600
23	< 1e-07	< 1e-07	504.23	794.88	1.57642	5570110	TRIOBP	TRIO and F-actin binding protein	11078	NM_001039141	Hs.533030
24	< 1e-07	< 1e-07	1916.61	695.65	0.362959	580358
25	< 1e-07	< 1e-07	482.65	202.68	0.419932	990717
26	< 1e-07	< 1e-07	360.31	220.39	0.611668	5340338	E2F2	E2F transcription factor 2	1870	NM_004091	Hs.194333
27	< 1e-07	< 1e-07	256.02	393.94	1.53871	730739	TCEAL3	transcription elongation factor A (SII)-like 3	85012	NM_001006933	Hs.311776
28	< 1e-07	< 1e-07	139.81	246.87	1.76575	6650593	CEL	carboxyl ester lipase (bile salt-stimulated lipase)	1056	NM_001807	Hs.533258
29	< 1e-07	< 1e-07	237.15	136.43	0.57529	2360273	SLC16A14	solute carrier family 16, member 14 (monocarboxylic acid transporter 14)	151473	NM_152527	Hs.504317
30	< 1e-07	< 1e-07	134.58	225.79	1.67774	2570010
31	< 1e-07	< 1e-07	268.26	137.15	0.511258	6860193	RTN1	reticulon 1	6252	NM_001243115	Hs.368626
32	< 1e-07	< 1e-07	490.19	835.24	1.70391	4070215	RGS12	regulator of G-protein signaling 12	6002	NM_002926	Hs.527061
33	1e-07	6.38e-06	145.37	94.44	0.649653	5290068	SLFN13	schlafen family member 13	146857	NM_144682	Hs.462833
34	1e-07	6.38e-06	172.49	287.04	1.6641	5570187	S1PR3	sphingosine-1-phosphate receptor 3	1903	NM_005226	Hs.585118
35	1e-07	6.38e-06	434.4	192.5	0.44314	2060674	CA2	carbonic anhydrase II	760	NM_000067	Hs.155097
36	1e-07	6.38e-06	190.54	292.94	1.53742	2320402	CCDC24	coiled-coil domain containing 24	149473	NM_152499	Hs.632394
37	1e-07	6.38e-06	125.49	180.73	1.44019	6520725	TNFRSF14	tumor necrosis factor receptor superfamily, member 14	8764	NM_003820	Hs.512898
38	1e-07	6.38e-06	139.59	91.73	0.657139	4850703	SLC16A14	solute carrier family 16, member 14 (monocarboxylic acid transporter 14)	151473	NM_152527	Hs.504317
39	1e-07	6.38e-06	93.78	148.54	1.58392	6110328	ATP6V0A4	ATPase, H+ transporting, lysosomal V0 subunit a4	50617	NM_020632	Hs.98967
40	2e-07	1.06e-05	96.4	160.88	1.66888	4560717	MDK	midkine (neurite growth-promoting factor 2)	4192	NM_001012333	Hs.82045
41	2e-07	1.06e-05	281.99	150.88	0.535054	2850619	VGF	VGF nerve growth factor inducible	7425	NM_003378	Hs.587325
42	2e-07	1.06e-05	196.91	303.36	1.5406	4150017	PAQR7	progestin and adipoQ receptor family member VII	164091	NM_178422	Hs.523652
43	2e-07	1.06e-05	304.63	134.61	0.44188	7400279	CCNA1	cyclin A1	8900	NM_001111045	Hs.417050
44	2e-07	1.06e-05	234.89	108.76	0.463025	610025
45	2e-07	1.06e-05	161.68	465.81	2.88106	510577	TRIML2	tripartite motif family-like 2	205860	NM_173553	Hs.276429
46	2e-07	1.06e-05	873.73	1367.94	1.56563	4210019	RIOK3	RIO kinase 3	8780	NM_003831	Hs.445511
47	2e-07	1.06e-05	923.87	506.9	0.54867	2360445	NHP2L1	NHP2 non-histone chromosome protein 2-like 1 (S. cerevisiae)	4809	NM_001003796	Hs.182255
48	3e-07	1.49e-05	334.36	718.68	2.14942	5050382	SPARC	secreted protein, acidic, cysteine-rich (osteonectin)	6678	NM_003118	Hs.111779
49	3e-07	1.49e-05	89.16	133.19	1.49383	7550048	CERCAM	cerebral endothelial cell adhesion molecule	51148	NM_016174	Hs.495230
50	3e-07	1.49e-05	289.41	521.96	1.80353	4290403	CMTM7	CKLF-like MARVEL transmembrane domain containing 7	112616	NM_138410	Hs.440494
51	4e-07	1.78e-05	153.64	342.31	2.228	5290243	ATP6V0A4	ATPase, H+ transporting, lysosomal V0 subunit a4	50617	NM_020632	Hs.98967
52	4e-07	1.78e-05	557.42	833.54	1.49535	360187	RIOK3	RIO kinase 3	8780	NM_003831	Hs.445511
53	4e-07	1.78e-05	161.02	318.66	1.97901	5670674	MME	membrane metallo-endopeptidase	4311	NM_000902	Hs.307734
54	4e-07	1.78e-05	1213.12	1975.43	1.62839	2070474	TM7SF3	transmembrane 7 superfamily member 3	51768	NM_016551	Hs.438641
55	4e-07	1.78e-05	3010.23	1858.8	0.617494	5490341	CLEC2D	C-type lectin domain family 2, member D	29121	NM_001004419	Hs.268326
56	4e-07	1.78e-05	144.96	302.24	2.08499	2750092	NRCAM	neuronal cell adhesion molecule	4897	NM_001037132	Hs.21422
57	5e-07	2.14e-05	210.17	108.52	0.516344	5910402
58	5e-07	2.14e-05	352.34	668.41	1.89706	6380484	SERPINA1	serpin peptidase inhibitor, clade A (alpha-1 antiproteinase, antitrypsin), member 1	5265	NM_000295	Hs.525557
59	6e-07	2.45e-05	257.85	170.03	0.659414	6350671	C8orf33	chromosome 8 open reading frame 33	65265	NM_023080	Hs.169615
60	6e-07	2.45e-05	2058.68	1218.88	0.592069	1230022
61	6e-07	2.45e-05	220.72	113.15	0.51264	3440341	PHACTR3	phosphatase and actin regulator 3	116154	NM_001199505	Hs.473218
62	8e-07	3.11e-05	231.69	108.96	0.470284	2640014	PLEKHG4	pleckstrin homology domain containing, family G (with RhoGef domain) member 4	25894	NM_001129727	Hs.188781
63	8e-07	3.11e-05	6937.47	4188.43	0.60374	6110674	ATP5A1	ATP synthase, H+ transporting, mitochondrial F1 complex, alpha subunit 1, cardiac muscle	498	NM_001001935	Hs.298280
64	8e-07	3.11e-05	162.18	299.18	1.84474	3890551	CMTM3	CKLF-like MARVEL transmembrane domain containing 3	123920	NM_001048251	Hs.298198
65	9e-07	3.39e-05	115.14	189.42	1.64513	5700753	CEACAM1	carcinoembryonic antigen-related cell adhesion molecule 1 (biliary glycoprotein)	634	NM_001024912	Hs.512682
66	9e-07	3.39e-05	278.72	178.49	0.640392	6560725	C16orf59	chromosome 16 open reading frame 59	80178	NM_025108	Hs.534491
67	1e-06	3.66e-05	145.92	300.82	2.06154	4670553	LAMA3	laminin, alpha 3	3909	NM_000227	Hs.436367
68	1e-06	3.66e-05	319.2	615.63	1.92867	1400601	TOX2	TOX high mobility group box family member 2	84969	NM_001098796	Hs.26608
69	1.1e-06	3.75e-05	1172.52	786.35	0.67065	3610735	F12	coagulation factor XII (Hageman factor)	2161	NM_000505	Hs.1321
70	1.1e-06	3.75e-05	845.59	1349.45	1.59587	3420523	RHBDF2	rhomboid 5 homolog 2 (Drosophila)	79651	NM_001005498	Hs.464157
71	1.1e-06	3.75e-05	312.26	814.78	2.6093	6900209	ADAM19	ADAM metallopeptidase domain 19	8728	NM_023038	Hs.483944
72	1.1e-06	3.75e-05	142.25	308.98	2.17209	7320370	STAT4	signal transducer and activator of transcription 4	6775	NM_001243835	Hs.735572
73	1.1e-06	3.75e-05	486.13	738.24	1.51861	380050	RHBDF2	rhomboid 5 homolog 2 (Drosophila)	79651	NM_001005498	Hs.464157
74	1.3e-06	4.37e-05	344.53	541.94	1.57298	2350279	TMEM44	transmembrane protein 44	93109	NM_001011655	Hs.478729
75	1.4e-06	4.64e-05	164.6	90.22	0.548117	6290239	ATP6V1B1	ATPase, H+ transporting, lysosomal 56/58kDa, V1 subunit B1	525	NM_001692	Hs.64173
76	1.6e-06	5.24e-05	856.07	351.78	0.410924	870630	CA2	carbonic anhydrase II	760	NM_000067	Hs.155097
77	1.7e-06	5.49e-05	711.86	480.86	0.675498	2100750	FKBP4	FK506 binding protein 4, 59kDa	2288	NM_002014	Hs.524183
78	1.8e-06	5.67e-05	97.77	144.18	1.47469	6200576	SMARCA1	SWI/SNF related, matrix associated, actin dependent regulator of chromatin, subfamily a, member 1	6594	NM_003069	Hs.152292
79	1.8e-06	5.67e-05	546.42	353.12	0.646243	1710630	ST6GAL1	ST6 beta-galactosamide alpha-2,6-sialyltranferase 1	6480	NM_003032	Hs.207459
80	1.9e-06	5.91e-05	1515.97	2243.49	1.4799	5290348	SGCE	sarcoglycan, epsilon	8910	NM_001099400	Hs.371199
81	2e-06	6.14e-05	298.84	194.06	0.649378	360291
82	2.1e-06	6.37e-05	1338.74	561.45	0.419387	5080373	CLDN7	claudin 7	1366	NM_001185022	Hs.513915
83	2.3e-06	6.73e-05	624.08	1018.55	1.63208	6480059	ACTA2	actin, alpha 2, smooth muscle, aorta	59	NM_001141945	Hs.500483
84	2.3e-06	6.73e-05	132.32	376.93	2.84862	6900672	RPL39L	ribosomal protein L39-like	116832	NM_052969	Hs.647900
85	2.3e-06	6.73e-05	584.61	236.99	0.405381	2060121	FUCA1	fucosidase, alpha-L- 1, tissue	2517	NM_000147	Hs.370858
86	3.4e-06	9.83e-05	220.14	308.77	1.40261	4290079	BCAS4	breast carcinoma amplified sequence 4	55653	NM_001010974	Hs.381178
87	3.9e-06	0.00011	427.63	680.76	1.59194	4780072	TCEAL3	transcription elongation factor A (SII)-like 3	85012	NM_001006933	Hs.311776
88	3.9e-06	0.00011	527.57	778.32	1.47529	3890541	ITGA2	integrin, alpha 2 (CD49B, alpha 2 subunit of VLA-2 receptor)	3673	NM_002203	Hs.482077
89	4e-06	0.000111	1758.01	3582.07	2.03757	1230228	MSLN	mesothelin	10232	NM_001177355	Hs.408488
90	4e-06	0.000111	215.1	361.34	1.67987	5720292	LAMP2	lysosomal-associated membrane protein 2	3920	NM_001122606	Hs.496684
91	4.2e-06	0.000115	977.61	1825.21	1.86701	6760546	TIPARP	TCDD-inducible poly(ADP-ribose) polymerase	25976	NM_001184717	Hs.744050
92	4.3e-06	0.000116	301.38	203.42	0.674962	3360669	PODXL2	podocalyxin-like 2	50512	NM_015720	Hs.591290
93	4.7e-06	0.000126	128.35	184.87	1.44036	3830661
94	5.1e-06	0.000135	3457.56	2155.26	0.623347	7100376
95	5.6e-06	0.000147	363.76	3063.21	8.42096	770408	SERPINE1	serpin peptidase inhibitor, clade E (nexin, plasminogen activator inhibitor type 1), member 1	5054	NM_000602	Hs.414795
96	6.1e-06	0.000156	613.51	400.3	0.652475	3990202	HMGB1P1	high mobility group box 1 pseudogene 1	10357	NM_001008735
97	6.1e-06	0.000156	186.16	129.16	0.693812	5490025	JPH1	junctophilin 1	56704	NM_020647	Hs.657367
98	6.4e-06	0.000162	546.43	388.19	0.710411	1450192	CENPM	centromere protein M	79019	NM_001002876	Hs.208912
99	6.8e-06	0.000171	202.41	112	0.553332	450551	KRT16	keratin 16	3868	NM_005557	Hs.655160
100	7.2e-06	0.000177	2362.46	1575.73	0.666987	1170349	LAD1	ladinin 1	3898	NM_005558	Hs.519035
101	7.2e-06	0.000177	202.76	303.05	1.49462	2490215	SPATA18	spermatogenesis associated 18	132671	NM_145263	Hs.527090
102	7.5e-06	0.000183	281.06	175.72	0.625205	5810519
103	7.7e-06	0.000184	991.37	598.51	0.60372	4250670	SLC43A3	solute carrier family 43, member 3	29015	NM_014096	Hs.99962
104	7.7e-06	0.000184	204.1	305.25	1.49559	1990064
105	8e-06	0.000189	105.17	224.27	2.13245	6060719	RPL39L	ribosomal protein L39-like	116832	NM_052969	Hs.647900
106	8.5e-06	0.000197	1023.81	1658.14	1.61958	150100	S100A3	S100 calcium binding protein A3	6274	NM_002960	Hs.557609
107	8.6e-06	0.000197	757.05	1111.58	1.4683	360626	CMIP	c-Maf inducing protein	80790	NM_030629	Hs.721240
108	8.7e-06	0.000197	136.16	87.48	0.642479	4120424	COCH	coagulation factor C homolog, cochlin (Limulus polyphemus)	1690	NM_001135058	Hs.21016
109	8.7e-06	0.000197	401.03	206.01	0.513702	5670187	NCR3LG1	natural killer cell cytotoxicity receptor 3 ligand 1	374383	NM_001009913	Hs.146274
110	8.7e-06	0.000197	175.49	282.43	1.60938	2690187	AFAP1	actin filament associated protein 1	60312	NM_001134647	Hs.529369
111	8.9e-06	0.000198	316.69	219.07	0.691749	840400	SSRP1	structure specific recognition protein 1	6749	NM_003146	Hs.523680
112	8.9e-06	0.000198	260.44	175.76	0.674858	2320735	PIAS2	protein inhibitor of activated STAT, 2	9063	NM_004671	Hs.657844
113	9e-06	0.000198	585.61	396.3	0.67673	4050315
114	9.3e-06	0.000203	129.1	92.87	0.719365	5310270	GALNT14	UDP-N-acetyl-alpha-D-galactosamine:polypeptide N-acetylgalactosaminyltransferase 14 (GalNAc-T14)	79623	NM_001253826	Hs.468058
115	9.5e-06	0.000205	828.36	1374.73	1.65958	6480630	ATP9A	ATPase, class II, type 9A	10079	NM_006045	Hs.743248
116	1e-05	0.000214	525.74	956.79	1.81989	1570598	ITGB4	integrin, beta 4	3691	NM_000213	Hs.632226
117	1.01e-05	0.000215	117.81	175.67	1.49113	4070239	ATHL1	ATH1, acid trehalase-like 1 (yeast)	80162	NM_025092	Hs.353181
118	1.02e-05	0.000215	137.2	204.73	1.4922	1010176	GDPD5	glycerophosphodiester phosphodiesterase domain containing 5	81544	NM_030792	Hs.503297
119	1.04e-05	0.000217	1195.96	813.82	0.680474	2320170	CDC45	cell division cycle 45	8318	NM_001178010	Hs.474217
120	1.09e-05	0.000226	528.44	356.77	0.675138	6510240	TFCP2L1	transcription factor CP2-like 1	29842	NM_014553	Hs.156471
121	1.15e-05	0.000236	333.74	503.3	1.50806	7000382	PQLC3	PQ loop repeat containing 3	130814	NM_152391	Hs.274415
122	1.24e-05	0.000251	110.79	156.16	1.40951	6980593	GAMT	guanidinoacetate N-methyltransferase	2593	NM_000156	Hs.81131
123	1.24e-05	0.000251	752.4	1192.31	1.58468	4880537	LIMA1	LIM domain and actin binding 1	51474	NM_001113546	Hs.525419
124	1.25e-05	0.000251	380.29	229.02	0.602225	7560364
125	1.28e-05	0.000255	359.64	524.21	1.4576	5900497	PLXDC2	plexin domain containing 2	84898	NM_032812	Hs.658134
126	1.45e-05	0.000286	282.39	204.21	0.723149	450754	GPC6	glypican 6	10082	NM_005708	Hs.444329
127	1.47e-05	0.000287	359.76	571.01	1.5872	360367	PCDH7	protocadherin 7	5099	NM_001173523	Hs.479439
128	1.5e-05	0.000287	133.64	87.98	0.658336	2230035	KRT13	keratin 13	3860	NM_002274	Hs.654550
129	1.5e-05	0.000287	198.1	118.05	0.595911	460010	TSPAN7	tetraspanin 7	7102	NM_004615	Hs.441664
130	1.5e-05	0.000287	122.34	177.14	1.44793	4390768	PCDHA1	protocadherin alpha 1	56147	NM_018900	Hs.199343
131	1.51e-05	0.000287	357.6	501.99	1.40378	2760309	LPP	LIM domain containing preferred translocation partner in lipoma	4026	NM_001167671	Hs.720220
132	1.58e-05	0.000295	1766.3	1253.93	0.709919	5270280	PA2G4	proliferation-associated 2G4, 38kDa	5036	NM_006191	Hs.524498
133	1.59e-05	0.000295	125.22	211.76	1.6911	1820386	PARVB	parvin, beta	29780	NM_001003828	Hs.475074
134	1.59e-05	0.000295	266.95	413.22	1.54793	4290088	MSRB3	methionine sulfoxide reductase B3	253827	NM_001031679	Hs.339024
135	1.62e-05	0.000298	133.76	238.07	1.77983	6980301	NRCAM	neuronal cell adhesion molecule	4897	NM_001037132	Hs.21422
136	1.69e-05	0.000309	139.99	255.08	1.82213	4760747	TPST1	tyrosylprotein sulfotransferase 1	8460	NM_003596	Hs.421194
137	1.72e-05	0.000312	577.47	374.91	0.649229	6760202	FAM96A	family with sequence similarity 96, member A	84191	NM_001014812	Hs.439548
138	1.8e-05	0.000322	113.77	158.81	1.39589	4150168	ARSA	arylsulfatase A	410	NM_000487	Hs.731715
139	1.81e-05	0.000322	301.32	164.81	0.54696	160019	SORT1	sortilin 1	6272	NM_001205228	Hs.485195
140	1.81e-05	0.000322	1463.99	1038.6	0.709431	1050195	KIF20A	kinesin family member 20A	10112	NM_005733	Hs.718626
141	1.86e-05	0.000328	395.22	266.27	0.673726	1340537	ALKBH2	alkB, alkylation repair homolog 2 (E. coli)	121642	NM_001001655	Hs.374458
142	1.89e-05	0.00033	467.81	247.15	0.528313	4280017	FOS	FBJ murine osteosarcoma viral oncogene homolog	2353	NM_005252	Hs.731317
143	1.9e-05	0.00033	543.24	797.81	1.46861	5080482	TNPO1	transportin 1	3842	NM_002270	Hs.482497
144	1.98e-05	0.000341	90.35	218.3	2.41616	6400358	CD1D	CD1d molecule	912	NM_001766	Hs.1799
145	2e-05	0.000341	161.49	245.8	1.52208	1010139	LHFP	lipoma HMGIC fusion partner	10186	NM_005780	Hs.507798
146	2e-05	0.000341	394.08	281.18	0.71351	3890372	DSCC1	defective in sister chromatid cohesion 1 homolog (S. cerevisiae)	79075	NM_024094	Hs.315167
147	2.05e-05	0.000347	2321.48	1579.61	0.680432	3420541	TMEM97	transmembrane protein 97	27346	NM_014573	Hs.199695
148	2.07e-05	0.000348	132.16	259.84	1.9661	7320546	LAMP3	lysosomal-associated membrane protein 3	27074	NM_014398	Hs.518448
149	2.2e-05	0.000366	2753.69	4511.52	1.63835	3450288
150	2.21e-05	0.000366	1249.81	2214.16	1.7716	3940132	ITGB4	integrin, beta 4	3691	NM_000213	Hs.632226
151	2.31e-05	0.00038	1421.46	946.42	0.665808	2650608	CCNA2	cyclin A2	890	NM_001237	Hs.58974
152	2.37e-05	0.000388	92.49	150.74	1.6298	3420154	NLRP3	NLR family, pyrin domain containing 3	114548	NM_001079821	Hs.159483
153	2.44e-05	0.000397	1046.25	1672.53	1.59859	3780053	PALLD	palladin, cytoskeletal associated protein	23022	NM_001166108	Hs.151220
154	2.47e-05	0.000399	5120.51	3648.26	0.71248	990500	AVPI1	arginine vasopressin-induced 1	60370	NM_021732	Hs.23918
155	2.55e-05	0.000409	2186.06	5644.6	2.58209	6480592	LAMA3	laminin, alpha 3	3909	NM_000227	Hs.436367
156	2.63e-05	0.000416	104.89	154.86	1.4764	4590133	AFAP1L2	actin filament associated protein 1-like 2	84632	NM_001001936	Hs.501106
157	2.64e-05	0.000416	726.64	1100.59	1.51463	940474	SRPX2	sushi-repeat containing protein, X-linked 2	27286	NM_014467	Hs.306339
158	2.66e-05	0.000416	108.19	178.21	1.64719	5090079	C1QTNF1	C1q and tumor necrosis factor related protein 1	114897	NM_030968	Hs.201398
159	2.66e-05	0.000416	303.11	429.88	1.41823	6220164	AGAP3	ArfGAP with GTPase domain, ankyrin repeat and PH domain 3	116988	NM_001042535	Hs.647075
160	2.77e-05	0.000429	157.83	104.86	0.664386	610274	LRAT	lecithin retinol acyltransferase (phosphatidylcholine--retinol O-acyltransferase)	9227	NM_004744	Hs.658427
161	2.78e-05	0.000429	501.71	346.41	0.690459	2600392	CENPA	centromere protein A	1058	NM_001042426	Hs.1594
162	2.87e-05	0.000441	732.89	1333.32	1.81926	7570196	TSPAN9	tetraspanin 9	10867	NM_001168320	Hs.504517
163	2.89e-05	0.000441	2307.64	1606.15	0.696014	3310477	TPI1	triosephosphate isomerase 1	7167	NM_000365	Hs.524219
164	2.93e-05	0.000444	242.09	340.93	1.40828	5560193	BCAS4	breast carcinoma amplified sequence 4	55653	NM_001010974	Hs.381178
165	2.96e-05	0.000446	835.01	1108.32	1.32731	1300730	GNAI2	guanine nucleotide binding protein (G protein), alpha inhibiting activity polypeptide 2	2771	NM_001166425	Hs.77269
166	2.98e-05	0.000446	784.01	496.05	0.632709	7550521	ME2	malic enzyme 2, NAD(+)-dependent, mitochondrial	4200	NM_001168335	Hs.233119
167	3.03e-05	0.000451	168.97	111.2	0.658105	6590553
168	3.14e-05	0.000464	292.37	427.48	1.46212	3890138	MTMR11	myotubularin related protein 11	10903	NM_001145862	Hs.425144
169	3.15e-05	0.000464	1791.6	1078.17	0.601792	520427
170	3.24e-05	0.000474	194.09	397.78	2.04946	6280100
171	3.27e-05	0.000476	315.44	551.39	1.748	1820594	HBEGF	heparin-binding EGF-like growth factor	1839	NM_001945	Hs.592942
172	3.32e-05	0.00048	835.61	413.14	0.494417	2600431	SLC43A3	solute carrier family 43, member 3	29015	NM_014096	Hs.99962
173	3.34e-05	0.00048	152.92	549.24	3.59168	6280605	BAIAP2L2	BAI1-associated protein 2-like 2	80115	NM_025045	Hs.474822
174	3.38e-05	0.000483	790.76	1210.57	1.53089	1230070	NDRG1	N-myc downstream regulated 1	10397	NM_001135242	Hs.372914
175	3.53e-05	0.000502	184.24	302.59	1.64237	5960747	TRIM22	tripartite motif containing 22	10346	NM_001199573	Hs.501778
176	3.58e-05	0.000506	1132.82	3224.96	2.84684	2650612	LAMA3	laminin, alpha 3	3909	NM_000227	Hs.436367
177	3.72e-05	0.000523	1401.88	983.87	0.701822	6220148	LYAR	Ly1 antibody reactive	55646	NM_001145725	Hs.425427
178	3.81e-05	0.000532	224.63	167.57	0.745982	4760577	CENPA	centromere protein A	1058	NM_001042426	Hs.1594
179	3.95e-05	0.000549	930.87	688.26	0.739373	3420661	CKMT1A	creatine kinase, mitochondrial 1A	548596	NM_001015001	Hs.654988
180	4.01e-05	0.000554	2659.06	1710.68	0.64334	1400626
181	4.04e-05	0.000555	326.34	537.43	1.64684	3170093	KIAA0247	KIAA0247	9766	NM_014734	Hs.440025
182	4.13e-05	0.000557	1266.12	735.38	0.580814	940010	CHCHD10	coiled-coil-helix-coiled-coil-helix domain containing 10	400916	NM_213720	Hs.66915
183	4.13e-05	0.000557	352.79	505.27	1.43221	430189	UPK3BL	uroplakin 3B-like	100134938	NM_001114403	Hs.610255
184	4.14e-05	0.000557	215.67	315.37	1.46228	5810424	C1RL	complement component 1, r subcomponent-like	51279	NM_016546	Hs.631730
185	4.14e-05	0.000557	465.63	644.03	1.38314	2650082	TAPBP	TAP binding protein (tapasin)	6892	NM_003190	Hs.370937
186	4.22e-05	0.000564	820.88	1162.4	1.41604	5080167	NOTCH1	notch 1	4851	NM_017617	Hs.495473
187	4.31e-05	0.000571	2905.71	2030.39	0.698759	4760754
188	4.32e-05	0.000571	306.04	213.52	0.697687	3450408	CCDC34	coiled-coil domain containing 34	91057	NM_030771	Hs.143733
189	4.74e-05	0.00062	1401.62	2070.27	1.47706	3060292	LAMP2	lysosomal-associated membrane protein 2	3920	NM_001122606	Hs.496684
190	4.74e-05	0.00062	176.32	100.25	0.568569	1010132	RARRES1	retinoic acid receptor responder (tazarotene induced) 1	5918	NM_002888	Hs.131269
191	5.07e-05	0.000657	713.5	506.75	0.710231	2970561
192	5.07e-05	0.000657	199.59	351.32	1.76021	1740458	C7orf41	chromosome 7 open reading frame 41	222166	NM_152793	Hs.200100
193	5.16e-05	0.000665	109.18	179.44	1.64352	3940471	CCDC106	coiled-coil domain containing 106	29903	NM_013301	Hs.82482
194	5.31e-05	0.000678	360.31	233.59	0.648303	5220279	ANP32AP1	acidic (leucine-rich) nuclear phosphoprotein 32 family, member A pseudogene 1	723972	NR_003144	Hs.631698
195	5.32e-05	0.000678	1855.28	1228.4	0.66211	4880360	FBL	fibrillarin	2091	NM_001436	Hs.299002
196	5.34e-05	0.000678	924.98	1342.12	1.45097	3370142	PTPMT1	protein tyrosine phosphatase, mitochondrial 1	114971	NM_001143984	Hs.656205
197	5.46e-05	0.000689	6817.35	4816.18	0.706459	4150524
198	5.61e-05	0.000702	198.13	114.13	0.576036	6020605	IGFL1	IGF-like family member 1	374918	NM_198541	Hs.546554
199	5.62e-05	0.000702	386.91	282.53	0.730221	6370474	CDCA3	cell division cycle associated 3	83461	NM_031299	Hs.524216
200	5.75e-05	0.000715	97.59	162.5	1.66513	2260424	CDH10	cadherin 10, type 2 (T2-cadherin)	1008	NM_001190450	Hs.92489
201	5.92e-05	0.000732	272.55	433.2	1.58943	1170072	ZSWIM4	zinc finger, SWIM-type containing 4	65249	NM_023072	Hs.466015
202	6.15e-05	0.000755	401.92	749.61	1.86507	730047	SERPINA1	serpin peptidase inhibitor, clade A (alpha-1 antiproteinase, antitrypsin), member 1	5265	NM_000295	Hs.525557
203	6.16e-05	0.000755	1723.56	867.99	0.503603	6270735	SCNN1G	sodium channel, non-voltage-gated 1, gamma subunit	6340	NM_001039	Hs.371727
204	6.34e-05	0.000773	924.8	1955.73	2.11476	3990458	S100A4	S100 calcium binding protein A4	6275	NM_002961	Hs.654444
205	6.42e-05	0.000779	1003.3	650.96	0.648819	3420554	PBK	PDZ binding kinase	55872	NM_018492	Hs.104741
206	7.12e-05	0.000858	7610.15	5398.74	0.709413	940711	ATP5A1	ATP synthase, H+ transporting, mitochondrial F1 complex, alpha subunit 1, cardiac muscle	498	NM_001001935	Hs.298280
207	7.14e-05	0.000858	339.19	234.77	0.692149	160593	MIS18A	MIS18 kinetochore protein homolog A (S. pombe)	54069	NM_018944	Hs.190518
208	7.29e-05	0.000867	421.12	295.6	0.701938	3400037	POLR3G	polymerase (RNA) III (DNA directed) polypeptide G (32kD)	10622	NM_006467	Hs.282387
209	7.29e-05	0.000867	169.87	475.26	2.79779	4390593	KDELR3	KDEL (Lys-Asp-Glu-Leu) endoplasmic reticulum protein retention receptor 3	11015	NM_006855	Hs.528305
210	7.4e-05	0.000876	139.44	189.92	1.36202	1570056	MYO5A	myosin VA (heavy chain 12, myoxin)	4644	NM_000259	Hs.21213
211	7.56e-05	0.000888	603.78	411.17	0.680993	3710373
212	7.57e-05	0.000888	2319.69	1612.13	0.694976	4610608
213	7.74e-05	0.000902	2357.51	4041.81	1.71444	6560091	TGFBR2	transforming growth factor, beta receptor II (70/80kDa)	7048	NM_001024847	Hs.604277
214	7.76e-05	0.000902	564.11	376.57	0.667547	3610300	CCDC58	coiled-coil domain containing 58	131076	NM_001017928	Hs.220594
215	7.87e-05	0.00091	188.46	328.68	1.74403	430372	ATL1	atlastin GTPase 1	51062	NM_001127713	Hs.584905
216	8.27e-05	0.000951	183.99	137.41	0.746834	1230477	IRX5	iroquois homeobox 5	10265	NM_001252197	Hs.435730
217	8.3e-05	0.000951	153.69	109.69	0.713709	830682
218	8.49e-05	0.000957	2957.08	2103.99	0.711509	3890747
219	8.53e-05	0.000957	1048.5	1505.32	1.43569	5560180	SEC31A	SEC31 homolog A (S. cerevisiae)	22872	NM_001077206	Hs.370024
220	8.6e-05	0.000957	615.28	970.77	1.57777	4220431	EXT1	exostosin 1	2131	NM_000127	Hs.492618
221	8.6e-05	0.000957	289.59	212.55	0.733969	2650494	SMC2	structural maintenance of chromosomes 2	10592	NM_001042550	Hs.119023
222	8.6e-05	0.000957	486.98	344.05	0.706497	130148	GALNT18	UDP-N-acetyl-alpha-D-galactosamine:polypeptide N-acetylgalactosaminyltransferase 18	374378	NM_198516	Hs.655152
223	8.62e-05	0.000957	403.47	305.23	0.756512	1090370	HAUS7	HAUS augmin-like complex, subunit 7	55559	NM_017518	Hs.170835
224	8.62e-05	0.000957	525.65	982.11	1.86837	1710189	RHBDF1	rhomboid 5 homolog 1 (Drosophila)	64285	NM_022450	Hs.57988
225	8.73e-05	0.000964	2165.01	1480.26	0.68372	5690274	MCM6	minichromosome maintenance complex component 6	4175	NM_005915	Hs.444118
226	8.76e-05	0.000964	460.51	741.63	1.61045	2070735	STAG3L1	stromal antigen 3-like 1	54441	NM_001002840	Hs.632310
227	8.93e-05	0.000978	317.89	469.69	1.47752	6510133	POFUT2	protein O-fucosyltransferase 2	23275	NM_015227	Hs.592164
228	8.98e-05	0.00098	467.4	653.01	1.39711	7510309	FRMD6	FERM domain containing 6	122786	NM_001042481	Hs.434914
229	9.19e-05	0.000998	117.47	168.74	1.43645	780725	ADAM8	ADAM metallopeptidase domain 8	101	NM_001109	Hs.501574
230	9.29e-05	0.001	651.87	1028.55	1.57785	2450592	ANGPTL4	angiopoietin-like 4	51129	NM_001039667	Hs.9613
231	9.32e-05	0.001	3409.17	2371.63	0.695662	1940360	TPI1	triosephosphate isomerase 1	7167	NM_000365	Hs.524219
232	9.5e-05	0.00102	444.16	324.2	0.729917	2070730	NGDN	neuroguidin, EIF4E binding protein	25983	NM_001042635	Hs.9043
233	9.66e-05	0.00103	3726.64	2558.99	0.686675	1500010	CDC20	cell division cycle 20	991	NM_001255	Hs.524947
234	9.73e-05	0.00103	187.99	263.31	1.40066	3850026	TP53TG1	TP53 target 1 (non-protein coding)	11257	NM_007233	Hs.274329
235	9.82e-05	0.00104	161.32	240.31	1.48965	6770333	SERPINA1	serpin peptidase inhibitor, clade A (alpha-1 antiproteinase, antitrypsin), member 1	5265	NM_000295	Hs.525557
236	9.83e-05	0.00104	419.28	291.94	0.696289	7000703	POLR3K	polymerase (RNA) III (DNA directed) polypeptide K, 12.3 kDa	51728	NM_016310	Hs.632223
237	9.89e-05	0.00104	997.16	1416.28	1.42031	6480142	LAMP2	lysosomal-associated membrane protein 2	3920	NM_001122606	Hs.496684
238	9.95e-05	0.00104	1323.74	912.36	0.689229	6110673
239	9.96e-05	0.00104	418.28	301.24	0.720187	2600739	VRK1	vaccinia related kinase 1	7443	NM_003384	Hs.422662
240	0.0001008	0.00104	176.12	239.56	1.36021	4040491	ITGB1	integrin, beta 1 (fibronectin receptor, beta polypeptide, antigen CD29 includes MDF2, MSK12)	3688	NM_002211	Hs.643813
241	0.0001021	0.00105	118.31	167.11	1.41248	4890563	TMEM54	transmembrane protein 54	113452	NM_033504	Hs.534521
242	0.0001021	0.00105	400.56	239.75	0.598537	1850092	PODXL	podocalyxin-like	5420	NM_001018111	Hs.744213
243	0.0001033	0.00106	419.62	1385.4	3.30156	2490593	COL7A1	collagen, type VII, alpha 1	1294	NM_000094	Hs.476218
244	0.000104	0.00106	373.77	251.19	0.672044	4180324	FAM46B	family with sequence similarity 46, member B	115572	NM_052943	Hs.632378
245	0.0001047	0.00106	234.26	413.18	1.76377	2340673	PTPRE	protein tyrosine phosphatase, receptor type, E	5791	NM_006504	Hs.127022
246	0.0001051	0.00106	1401.28	972.64	0.694108	6760133	PRMT3	protein arginine methyltransferase 3	10196	NM_001145166	Hs.152337
247	0.0001061	0.00107	189.74	283.59	1.49462	3130609	INPP5D	inositol polyphosphate-5-phosphatase, 145kDa	3635	NM_001017915	Hs.262886
248	0.0001075	0.00108	678.91	476.88	0.70242	1850192
249	0.0001081	0.00108	270.43	120.83	0.446807	4210382	DLL3	delta-like 3 (Drosophila)	10683	NM_016941	Hs.127792
250	0.0001099	0.00109	97.2	139.26	1.43272	1010035	NLRP3	NLR family, pyrin domain containing 3	114548	NM_001079821	Hs.159483
251	0.00011	0.00109	763.33	1055.16	1.38231	5340646	ASAP2	ArfGAP with SH3 domain, ankyrin repeat and PH domain 2	8853	NM_001135191	Hs.555902
252	0.0001126	0.00111	871.69	556.49	0.638404	240221	DLGAP5	discs, large (Drosophila) homolog-associated protein 5	9787	NM_001146015	Hs.77695
253	0.0001129	0.00111	276.92	177.12	0.639607	1780463	RFC3	replication factor C (activator 1) 3, 38kDa	5983	NM_002915	Hs.115474
254	0.000114	0.00111	2491.27	3613.58	1.4505	7570228
255	0.0001144	0.00111	121.25	169.51	1.39802	6280520	TMEM45A	transmembrane protein 45A	55076	NM_018004	Hs.658956
256	0.0001146	0.00111	3899.78	5317.01	1.36341	1090497	CREG1	cellular repressor of E1A-stimulated genes 1	8804	NM_003851	Hs.5710
257	0.0001163	0.00111	1318.79	927.34	0.703175	6940025	MRPL39	mitochondrial ribosomal protein L39	54148	NM_017446	Hs.420696
258	0.0001165	0.00111	198.37	306.75	1.54635	2970044	ABTB1	ankyrin repeat and BTB (POZ) domain containing 1	80325	NM_032548	Hs.107812
259	0.0001166	0.00111	343.39	476.67	1.38813	6060475	BMPR2	bone morphogenetic protein receptor, type II (serine/threonine kinase)	659	NM_001204	Hs.471119
260	0.0001168	0.00111	1387.95	976.46	0.703527	1500553	NUSAP1	nucleolar and spindle associated protein 1	51203	NM_001129897	Hs.615092
261	0.000117	0.00111	209.66	305.24	1.45588	7160228	SLC12A4	solute carrier family 12 (potassium/chloride transporters), member 4	6560	NM_001145961	Hs.10094
262	0.0001209	0.00114	118.04	174.62	1.47933	2140653	TPM1	tropomyosin 1 (alpha)	7168	NM_000366	Hs.133892
263	0.000121	0.00114	1524.57	1071.46	0.702795	7000735	RANBP1	RAN binding protein 1	5902	NM_002882	Hs.24763
264	0.0001214	0.00114	718.38	485.04	0.675186	6290494	MCM3	minichromosome maintenance complex component 3	4172	NM_001270472	Hs.179565
265	0.0001218	0.00114	2078.45	1392.04	0.669749	6400138	PRMT1	protein arginine methyltransferase 1	3276	NM_001207042	Hs.20521
266	0.0001221	0.00114	365.16	274.78	0.752492	4280343	COASY	CoA synthase	80347	NM_001042529	Hs.296422
267	0.000125	0.00116	313.45	221.81	0.707641	6180440	PSMC4	proteasome (prosome, macropain) 26S subunit, ATPase, 4	5704	NM_006503	Hs.211594
268	0.0001258	0.00117	139.58	101.92	0.730191	4760192
269	0.0001262	0.00117	883.93	580.87	0.657145	6020735	GINS2	GINS complex subunit 2 (Psf2 homolog)	51659	NM_016095	Hs.433180
270	0.0001269	0.00117	698.96	1008.36	1.44266	5490301
271	0.0001335	0.00123	261.22	195.72	0.749254	4850414	VWA8	von Willebrand factor A domain containing 8	23078	NM_001009814	Hs.368282
272	0.0001351	0.00124	8650.77	5724.1	0.661687	3890349	HIST1H4C	histone cluster 1, H4c	8364	NM_003542	Hs.46423
273	0.0001362	0.00124	528.08	352.53	0.667569	6200390	PRIM1	primase, DNA, polypeptide 1 (49kDa)	5557	NM_000946	Hs.534339
274	0.0001364	0.00124	810.77	1221.01	1.50599	1170673	TNFSF14	tumor necrosis factor (ligand) superfamily, member 14	8740	NM_003807	Hs.129708
275	0.0001368	0.00124	106.14	147.32	1.38798	4050300	RAPGEF3	Rap guanine nucleotide exchange factor (GEF) 3	10411	NM_001098531	Hs.8578
276	0.0001374	0.00124	787.08	554.72	0.704782	1820187	TMX3	thioredoxin-related transmembrane protein 3	54495	NM_019022	Hs.440534
277	0.0001405	0.00126	777.64	558.73	0.718494	380370	NOP16	NOP16 nucleolar protein	51491	NM_001256539	Hs.696283
278	0.0001414	0.00126	124.52	95.54	0.767266	2450411	DNAJC12	DnaJ (Hsp40) homolog, subfamily C, member 12	56521	NM_021800	Hs.260720
279	0.0001415	0.00126	658.78	872.87	1.32498	1770156	TP63	tumor protein p63	8626	NM_001114978	Hs.137569
280	0.0001427	0.00127	214.61	403.45	1.87992	5260215	OPTN	optineurin	10133	NM_001008211	Hs.332706
281	0.0001452	0.00129	589.61	362.73	0.615203	3120458	NCL	nucleolin	4691	NM_005381	Hs.79110
282	0.0001459	0.00129	288.23	399.27	1.38525	3060601
283	0.0001486	0.0013	265.97	128.79	0.484228	3520338	MEST	mesoderm specific transcript	4232	NM_001253900	Hs.270978
284	0.000149	0.0013	365.68	591.25	1.61685	3360112	TMEM2	transmembrane protein 2	23670	NM_001135820	Hs.494146
285	0.0001499	0.00131	238.93	163.93	0.686101	2900193	TAF5	TAF5 RNA polymerase II, TATA box binding protein (TBP)-associated factor, 100kDa	6877	NM_006951	Hs.96103
286	0.0001521	0.00132	299.31	426.63	1.42538	4050746	ZFHX3	zinc finger homeobox 3	463	NM_001164766	Hs.598297
287	0.000154	0.00133	553.14	394.64	0.713454	2760181	COQ3	coenzyme Q3 homolog, methyltransferase (S. cerevisiae)	51805	NM_017421	Hs.713623
288	0.0001542	0.00133	3469.41	4814.46	1.38769	6380037
289	0.0001557	0.00134	160.97	110.42	0.685966	5890653	CDKN1C	cyclin-dependent kinase inhibitor 1C (p57, Kip2)	1028	NM_000076	Hs.106070
290	0.000156	0.00134	447.79	100.53	0.224503	5870653
291	0.0001607	0.00137	1677.17	2478.71	1.47791	110382	RAC2	ras-related C3 botulinum toxin substrate 2 (rho family, small GTP binding protein Rac2)	5880	NM_002872	Hs.517601
292	0.0001621	0.00138	296.78	175.73	0.592122	1660079	SCNN1B	sodium channel, non-voltage-gated 1, beta subunit	6338	NM_000336	Hs.414614
293	0.0001632	0.00139	244.09	182.41	0.747306	6040603	FAM107B	family with sequence similarity 107, member B	83641	NM_031453	Hs.446315
294	0.0001641	0.00139	203.15	374.25	1.84223	7610079	HSF2BP	heat shock transcription factor 2 binding protein	11077	NM_007031	Hs.406157
295	0.0001648	0.00139	1618.98	1212.95	0.749206	5690373	GOT1	glutamic-oxaloacetic transaminase 1, soluble (aspartate aminotransferase 1)	2805	NM_002079	Hs.500756
296	0.000165	0.00139	384.39	280.83	0.730586	1710397	HYLS1	hydrolethalus syndrome 1	219844	NM_001134793	Hs.98133
297	0.0001657	0.00139	1464.52	1088.13	0.742994	3390139	SDHD	succinate dehydrogenase complex, subunit D, integral membrane protein	6392	NM_001276503	Hs.356270
298	0.0001677	0.0014	1716.25	2350.51	1.36956	650110	APP	amyloid beta (A4) precursor protein	351	NM_000484	Hs.434980
299	0.0001743	0.00145	1045.12	748.59	0.716272	4230196	KPNA2	karyopherin alpha 2 (RAG cohort 1, importin alpha 1)	3838	NM_002266	Hs.594238
300	0.0001747	0.00145	852.81	625.49	0.733446	3420561	RPA2	replication protein A2, 32kDa	6118	NM_002946	Hs.79411
301	0.0001793	0.00148	247.05	189.11	0.765473	2000010	POLE	polymerase (DNA directed), epsilon, catalytic subunit	5426	NM_006231	Hs.524871
302	0.0001835	0.00151	1180.66	783.94	0.663985	7610537	HMGB2	high mobility group box 2	3148	NM_001130688	Hs.434953
303	0.0001884	0.00155	227.11	108.42	0.47739	2340681	RARRES1	retinoic acid receptor responder (tazarotene induced) 1	5918	NM_002888	Hs.131269
304	0.0001893	0.00155	426.12	567.71	1.33228	6060577	STRIP2	striatin interacting protein 2	57464	NM_001134336	Hs.489988
305	0.0001905	0.00155	378.79	669.08	1.76636	2490240	PTPRE	protein tyrosine phosphatase, receptor type, E	5791	NM_006504	Hs.127022
306	0.0001919	0.00156	1072.7	1739.31	1.62143	2650193	SDC4	syndecan 4	6385	NM_002999	Hs.632267
307	0.0001978	0.0016	1433.55	960.97	0.670343	7380110	CDK4	cyclin-dependent kinase 4	1019	NM_000075	Hs.95577
308	0.000198	0.0016	537.9	405.84	0.75449	6220142	EXOSC9	exosome component 9	5393	NM_001034194	Hs.91728
309	0.0001987	0.0016	606.6	430.6	0.709858	6330689	DLAT	dihydrolipoamide S-acetyltransferase	1737	NM_001931	Hs.335551
310	0.0002007	0.00161	664.84	486.49	0.73174	540717	LONP1	lon peptidase 1, mitochondrial	9361	NM_001276479	Hs.350265
311	0.0002012	0.00161	321.21	563.24	1.75349	6450440	PTGR1	prostaglandin reductase 1	22949	NM_001146108	Hs.584864
312	0.0002014	0.00161	1412.68	896.68	0.634737	1570746
313	0.0002023	0.00161	301.76	423.76	1.40429	2750674	ASAP2	ArfGAP with SH3 domain, ankyrin repeat and PH domain 2	8853	NM_001135191	Hs.555902
314	0.0002078	0.00165	1823.65	2906	1.59351	7380719	IGFBP6	insulin-like growth factor binding protein 6	3489	NM_002178	Hs.274313
315	0.0002092	0.00165	1452.23	1155.73	0.795831	2600059	GNPDA1	glucosamine-6-phosphate deaminase 1	10007	NM_005471	Hs.633853
316	0.0002135	0.00168	6337.38	4774.01	0.75331	620609
317	0.000216	0.00169	724.59	427.21	0.589589	6770026	AURKB	aurora kinase B	9212	NM_001256834	Hs.442658
318	0.0002212	0.00173	931.4	574.44	0.616749	1740673
319	0.0002225	0.00173	981.43	1944.72	1.98152	1980382	MED24	mediator complex subunit 24	9862	NM_001079518	Hs.462983
320	0.0002226	0.00173	190.81	137.2	0.71904	2030630	SKA1	spindle and kinetochore associated complex subunit 1	220134	NM_001039535	Hs.134726
321	0.000224	0.00174	994.61	701.05	0.704849	650326	TFAM	transcription factor A, mitochondrial	7019	NM_001270782	Hs.594250
322	0.0002298	0.00177	243.98	349.3	1.43167	2000364	TMEM156	transmembrane protein 156	80008	NM_024943	Hs.374147
323	0.0002302	0.00177	143.14	308.16	2.15286	6590341	RAB31	RAB31, member RAS oncogene family	11031	NM_006868	Hs.99528
324	0.0002321	0.00178	251.39	460.37	1.8313	5490528	ATL1	atlastin GTPase 1	51062	NM_001127713	Hs.584905
325	0.0002359	0.00181	175.06	96.44	0.550897	3170687	KLK5	kallikrein-related peptidase 5	25818	NM_001077491	Hs.50915
326	0.0002381	0.00182	1626.37	1222.67	0.751779	2360669	HNRNPM	heterogeneous nuclear ribonucleoprotein M	4670	NM_005968	Hs.465808
327	0.0002397	0.00182	386.4	245.26	0.634731	6520059	SNF8	SNF8, ESCRT-II complex subunit, homolog (S. cerevisiae)	11267	NM_007241	Hs.127249
328	0.0002435	0.00185	87.38	153.24	1.75372	7550685	MAP1B	microtubule-associated protein 1B	4131	NM_005909	Hs.335079
329	0.0002478	0.00187	3017.46	2265.67	0.750853	2850575	RRM1	ribonucleotide reductase M1	6240	NM_001033	Hs.445705
330	0.0002519	0.0019	146.6	288.9	1.97067	2510593	PLA2G16	phospholipase A2, group XVI	11145	NM_001128203	Hs.502775
331	0.000253	0.0019	794.22	556.12	0.700209	6020170	MCM4	minichromosome maintenance complex component 4	4173	NM_005914	Hs.460184
332	0.0002571	0.00192	277.3	397.5	1.43347	1410706	IKBIP	IKBKB interacting protein	121457	NM_153687	Hs.252543
333	0.0002575	0.00192	275.6	762.09	2.7652	540129	KDELR3	KDEL (Lys-Asp-Glu-Leu) endoplasmic reticulum protein retention receptor 3	11015	NM_006855	Hs.528305
334	0.0002588	0.00193	3000.76	1935.91	0.64514	4210088	CKS1B	CDC28 protein kinase regulatory subunit 1B	1163	NM_001826	Hs.374378
335	0.0002598	0.00193	251.16	191.22	0.761347	7650379	NTMT1	N-terminal Xaa-Pro-Lys N-methyltransferase 1	28989	NM_014064	Hs.744027
336	0.0002618	0.00193	509.64	350.57	0.687878	1500201	HNRNPC	heterogeneous nuclear ribonucleoprotein C (C1/C2)	3183	NM_001077442	Hs.508848
337	0.0002622	0.00193	200.35	313.25	1.56351	4490356	ULBP2	UL16 binding protein 2	80328	NM_025217	Hs.656778
338	0.0002624	0.00193	210.13	155.29	0.739019	5700056	HSD17B8	hydroxysteroid (17-beta) dehydrogenase 8	7923	NM_014234	Hs.415058
339	0.0002637	0.00193	417.81	722	1.72806	1580025	GNG11	guanine nucleotide binding protein (G protein), gamma 11	2791	NM_004126	Hs.83381
340	0.0002655	0.00194	279.99	407.15	1.45416	4230470	FOXN3	forkhead box N3	1112	NM_001085471	Hs.434286
341	0.0002674	0.00195	150.53	101.83	0.676476	6290161	SLC16A9	solute carrier family 16, member 9 (monocarboxylic acid transporter 9)	220963	NM_194298	Hs.499709
342	0.0002688	0.00195	1803.76	1337.64	0.741584	4230189	GLRX3	glutaredoxin 3	10539	NM_001199868	Hs.42644
343	0.0002692	0.00195	206.63	124.21	0.601123	5720369	THBD	thrombomodulin	7056	NM_000361	Hs.2030
344	0.000271	0.00196	6193.64	9214.88	1.4878	4610433	ANGPTL4	angiopoietin-like 4	51129	NM_001039667	Hs.9613
345	0.0002727	0.00197	184.09	129.16	0.701613	5890239	SLC43A3	solute carrier family 43, member 3	29015	NM_014096	Hs.99962
346	0.0002751	0.00197	642.99	473.87	0.736979	1110242
347	0.0002756	0.00197	1378.17	1040.35	0.754878	1450280	NCAPG	non-SMC condensin I complex, subunit G	64151	NM_022346	Hs.446201
348	0.000276	0.00197	1430.67	1090.61	0.762307	2630161	NOL11	nucleolar protein 11	25926	NM_015462	Hs.463936
349	0.0002838	0.00202	524.04	761.6	1.45332	3710044	PLAT	plasminogen activator, tissue	5327	NM_000930	Hs.491582
350	0.000287	0.00203	442.61	325.31	0.734981	3310022	IRX5	iroquois homeobox 5	10265	NM_001252197	Hs.435730
351	0.000287	0.00203	946.54	622.72	0.657891	840048
352	0.0002888	0.00204	1262.09	1710.7	1.35545	240364	MBD4	methyl-CpG binding domain protein 4	8930	NM_001276270	Hs.35947
353	0.0002907	0.00205	861.08	601.61	0.698669	1450386	BCCIP	BRCA2 and CDKN1A interacting protein	56647	NM_016567	Hs.370292
354	0.0002926	0.00206	802.97	577.68	0.719429	4610669	NEK2	NIMA-related kinase 2	4751	NM_001204182	Hs.153704
355	0.000299	0.00209	311.4	438.69	1.40877	6250064	IRF1	interferon regulatory factor 1	3659	NM_002198	Hs.436061
356	0.000305	0.00213	466.1	342.04	0.733834	3180619
357	0.0003068	0.00214	162.66	118.64	0.729374	4880201	RERG	RAS-like, estrogen-regulated, growth inhibitor	85004	NM_001190726	Hs.199487
358	0.0003102	0.00215	553.35	752.65	1.36017	4570438	CD68	CD68 molecule	968	NM_001040059	Hs.647419
359	0.0003147	0.00218	592.77	399.93	0.67468	2850356
360	0.0003164	0.00219	871.31	637.64	0.731818	770538	LYSMD2	LysM, putative peptidoglycan-binding, domain containing 2	256586	NM_001143917	Hs.603629
361	0.0003221	0.00222	186.51	141.85	0.760549	3870193	TMEM180	transmembrane protein 180	79847	NM_024789	Hs.309069
362	0.0003239	0.00223	568.37	746	1.31253	840551	HAUS2	HAUS augmin-like complex, subunit 2	55142	NM_001130447	Hs.14347
363	0.0003254	0.00223	427.24	94.7	0.221655	4900458	KRT14	keratin 14	3861	NM_000526	Hs.654380
364	0.0003258	0.00223	643.54	979.85	1.52259	6110630	HIST1H2BK	histone cluster 1, H2bk	85236	NM_080593	Hs.437275
365	0.0003286	0.00224	833.34	600.04	0.720042	4780561	NOP16	NOP16 nucleolar protein	51491	NM_001256539	Hs.696283
366	0.0003297	0.00224	1078.34	2010.79	1.86471	5360670	PLAU	plasminogen activator, urokinase	5328	NM_001145031	Hs.77274
367	0.0003393	0.0023	363.64	489.95	1.34735	6860647	DCLRE1C	DNA cross-link repair 1C	64421	NM_001033855	Hs.656065
368	0.0003411	0.00231	1506.59	2832.19	1.87987	7400411	MED24	mediator complex subunit 24	9862	NM_001079518	Hs.462983
369	0.0003443	0.00231	725.76	510.99	0.704076	4830731	MRPS9	mitochondrial ribosomal protein S9	64965	NM_182640	Hs.590900
370	0.0003445	0.00231	446.83	328.77	0.735783	1110022	KIF11	kinesin family member 11	3832	NM_004523	Hs.8878
371	0.0003453	0.00231	125.9	92.83	0.737331	3840767	TSPAN7	tetraspanin 7	7102	NM_004615	Hs.441664
372	0.0003462	0.00231	381.72	296.78	0.777481	940168	GTPBP8	GTP-binding protein 8 (putative)	29083	NM_001008235	Hs.127496
373	0.0003471	0.00231	435.34	313.19	0.719415	3360400	SMC2	structural maintenance of chromosomes 2	10592	NM_001042550	Hs.119023
374	0.0003485	0.00231	287.39	209.28	0.728209	1010450	RNY1	RNA, Ro-associated Y1	6084	NR_004391
375	0.0003488	0.00231	95.87	143.72	1.49911	2680241	ILDR1	immunoglobulin-like domain containing receptor 1	286676	NM_001199799	Hs.98484
376	0.000349	0.00231	399.17	575.03	1.44056	7100021	C1orf106	chromosome 1 open reading frame 106	55765	NM_001142569	Hs.518997
377	0.0003527	0.00233	201.53	155.67	0.772441	650307	HAUS8	HAUS augmin-like complex, subunit 8	93323	NM_001011699	Hs.404088
378	0.0003542	0.00233	556.12	400.28	0.719773	2140273	PRIM1	primase, DNA, polypeptide 1 (49kDa)	5557	NM_000946	Hs.534339
379	0.0003627	0.00238	344.73	253.87	0.736431	5960709
380	0.0003638	0.00238	1297.01	1853.29	1.42889	5490632
381	0.0003646	0.00238	1201.34	1868.71	1.55552	6660131	TSPAN13	tetraspanin 13	27075	NM_014399	Hs.364544
382	0.0003675	0.00239	145.98	194.66	1.33347	6520241	DENND6B	DENN/MADD domain containing 6B	414918	NM_001001794	Hs.530380
383	0.0003717	0.0024	1983.79	2782.53	1.40263	7040670	DHRS3	dehydrogenase/reductase (SDR family) member 3	9249	NM_004753	Hs.289347
384	0.0003724	0.0024	682.12	979.69	1.43624	6840184	GRN	granulin	2896	NM_001012479	Hs.514220
385	0.0003724	0.0024	828.28	551.59	0.665946	2070224	BUB1	BUB1 mitotic checkpoint serine/threonine kinase	699	NM_004336	Hs.469649
386	0.000373	0.0024	304.93	399.8	1.31112	4590327
387	0.0003756	0.00241	86.04	210.54	2.447	2710524	MAP1B	microtubule-associated protein 1B	4131	NM_005909	Hs.335079
388	0.0003797	0.00243	544.93	840.55	1.54249	4290730	LGALS3BP	lectin, galactoside-binding, soluble, 3 binding protein	3959	NM_005567	Hs.514535
389	0.0003839	0.00245	336.25	215.69	0.641457	4640022
390	0.0003885	0.00248	3107.24	6807.27	2.19078	4390100	LAMC2	laminin, gamma 2	3918	NM_005562	Hs.591484
391	0.0003934	0.0025	2794.45	3775.35	1.35102	620538	ROMO1	reactive oxygen species modulator 1	140823	NM_080748	Hs.472564
392	0.0003948	0.0025	411.54	654.28	1.58983	380672	ZC3H12C	zinc finger CCCH-type containing 12C	85463	NM_033390	Hs.376289
393	0.0003969	0.00251	412.53	155.37	0.376627	4780373	PRSS21	protease, serine, 21 (testisin)	10942	NM_001270452	Hs.72026
394	0.0003983	0.00251	681.23	452.24	0.663858	4890731	RFC5	replication factor C (activator 1) 5, 36.5kDa	5985	NM_001130112	Hs.731908
395	0.0003994	0.00251	520.1	708.14	1.36155	2490328
396	0.0004033	0.00252	5814.49	4002.71	0.688403	1940377	RAN	RAN, member RAS oncogene family	5901	NM_006325	Hs.10842
397	0.0004036	0.00252	996.57	1462.07	1.4671	4180450
398	0.0004037	0.00252	192.15	300.54	1.56409	5260403	ST3GAL5	ST3 beta-galactoside alpha-2,3-sialyltransferase 5	8869	NM_001042437	Hs.415117
399	0.0004096	0.00255	129.38	178.32	1.37827	3460014	FAM198B	family with sequence similarity 198, member B	51313	NM_001031700	Hs.567498
400	0.0004112	0.00256	672.58	862.38	1.2822	5310411	H2AFJ	H2A histone family, member J	55766	NM_018267	Hs.524280
401	0.0004141	0.00257	1326.68	956.06	0.720641	1050706	CDK1	cyclin-dependent kinase 1	983	NM_001130829	Hs.732435
402	0.000421	0.0026	3038.64	2075.25	0.682954	6660193	NDUFB9	NADH dehydrogenase (ubiquinone) 1 beta subcomplex, 9, 22kDa	4715	NM_005005	Hs.15977
403	0.0004221	0.0026	926.78	638.34	0.688772	5260014	CDKN3	cyclin-dependent kinase inhibitor 3	1033	NM_001130851	Hs.84113
404	0.0004237	0.00261	5541.13	4179.71	0.754306	4180576	HNRNPD	heterogeneous nuclear ribonucleoprotein D (AU-rich element RNA binding protein 1, 37kDa)	3184	NM_001003810	Hs.480073
405	0.0004276	0.00262	3847.25	2825.06	0.734306	7510014	UQCRFS1	ubiquinol-cytochrome c reductase, Rieske iron-sulfur polypeptide 1	7386	NM_006003	Hs.743307
406	0.0004281	0.00262	581.2	430.14	0.740089	6400082	ASUN	asunder, spermatogenesis regulator	55726	NM_018164	Hs.505077
407	0.0004292	0.00262	248.08	352.63	1.42144	2970356	ALDH3B1	aldehyde dehydrogenase 3 family, member B1	221	NM_000694	Hs.523841
408	0.0004301	0.00262	413.73	257.97	0.623523	5960181	ASNS	asparagine synthetase (glutamine-hydrolyzing)	440	NM_001178075	Hs.489207
409	0.0004301	0.00262	2587.72	1820.67	0.703581	6650458	STOML2	stomatin (EPB72)-like 2	30968	NM_013442	Hs.3439
410	0.0004314	0.00262	390.6	305.94	0.783257	2510639	CENPE	centromere protein E, 312kDa	1062	NM_001813	Hs.75573
411	0.0004455	0.00269	2565.07	5629.04	2.1945	730040	LAMB3	laminin, beta 3	3914	NM_000228	Hs.497636
412	0.0004461	0.00269	1060.28	712.07	0.671587	6110470
413	0.000451	0.00271	667.9	456.41	0.683351	4830373	GMNN	geminin, DNA replication inhibitor	51053	NM_001251989	Hs.234896
414	0.0004523	0.00271	1609.15	831.19	0.51654	3140743	TACC2	transforming, acidic coiled-coil containing protein 2	10579	NM_006997	Hs.501252
415	0.0004524	0.00271	229.03	423.69	1.84993	6590220	MEGF6	multiple EGF-like-domains 6	1953	NM_001409	Hs.593645
416	0.0004534	0.00271	2043.96	1461.95	0.715254	2450358	CKS1B	CDC28 protein kinase regulatory subunit 1B	1163	NM_001826	Hs.374378
417	0.000454	0.00271	261.73	502.96	1.92168	610451	HIST2H2AA3	histone cluster 2, H2aa3	8337	NM_003516	Hs.530461
418	0.0004624	0.00275	148.73	197.87	1.3304	2680202	HYAL3	hyaluronoglucosaminidase 3	8372	NM_001200029	Hs.129910
419	0.0004641	0.00275	461.96	244.75	0.529808	5570286	TACC2	transforming, acidic coiled-coil containing protein 2	10579	NM_006997	Hs.501252
420	0.0004653	0.00276	231.86	320.5	1.3823	990743	DMKN	dermokine	93099	NM_001035516	Hs.417795
421	0.000477	0.00282	217.11	318.36	1.46635	4280482	DRAM1	DNA-damage regulated autophagy modulator 1	55332	NM_018370	Hs.525634
422	0.0004845	0.00284	1071.27	835.64	0.780046	2480630	GMPS	guanine monphosphate synthetase	8833	NM_003875	Hs.591314
423	0.0004847	0.00284	484.22	357.77	0.738858	3450377
424	0.000485	0.00284	2886.16	4130.3	1.43107	5560075	MFGE8	milk fat globule-EGF factor 8 protein	4240	NM_001114614	Hs.3745
425	0.0004899	0.00287	1021.53	1483.51	1.45224	7570358	NPC1	Niemann-Pick disease, type C1	4864	NM_000271	Hs.464779
426	0.000498	0.00291	818.03	554.44	0.677775	3400088	CXXC1	CXXC finger protein 1	30827	NM_001101654	Hs.180933
427	0.0005041	0.00294	489.45	646.58	1.32103	1660750	WBP5	WW domain binding protein 5	51186	NM_001006612	Hs.533287
428	0.0005091	0.00296	794.85	605.53	0.761817	4860703
429	0.0005131	0.00297	121.72	155.45	1.27711	1470731	SCEL	sciellin	8796	NM_001160706	Hs.534699
430	0.0005149	0.00298	225.12	296.12	1.31539	4120615	RAPGEF2	Rap guanine nucleotide exchange factor (GEF) 2	9693	NM_014247	Hs.113912
431	0.000516	0.00298	307.13	211.11	0.687364	4880014	TCEA2	transcription elongation factor A (SII), 2	6919	NM_003195	Hs.505004
432	0.0005175	0.00298	674.15	484.02	0.717971	1990577	GCLM	glutamate-cysteine ligase, modifier subunit	2730	NM_002061	Hs.315562
433	0.0005207	0.00299	150.48	203.62	1.35314	6650278	KCNK6	potassium channel, subfamily K, member 6	9424	NM_004823	Hs.240395
434	0.0005226	0.00299	134.79	174.9	1.29757	1660681	CCDC102A	coiled-coil domain containing 102A	92922	NM_033212	Hs.644611
435	0.000523	0.00299	266.53	206.73	0.775635	1690609	CFI	complement factor I	3426	NM_000204	Hs.312485
436	0.0005234	0.00299	1204.38	1990.1	1.65239	780270	TIMP2	TIMP metallopeptidase inhibitor 2	7077	NM_003255	Hs.633514
437	0.0005255	0.00299	181.15	248.38	1.37113	3140343	GPR87	G protein-coupled receptor 87	53836	NM_023915	Hs.591292
438	0.0005273	0.00299	1756.12	1333.77	0.759498	5080603	ACTL6A	actin-like 6A	86	NM_004301	Hs.435326
439	0.0005304	0.003	115.07	81.9	0.711741	7400377	CEACAM6	carcinoembryonic antigen-related cell adhesion molecule 6 (non-specific cross reacting antigen)	4680	NM_002483	Hs.466814
440	0.0005366	0.00303	778.97	561.11	0.720323	6100301	CDC123	cell division cycle 123	8872	NM_006023	Hs.412842
441	0.0005383	0.00303	312.86	497.4	1.58985	3120370	CD68	CD68 molecule	968	NM_001040059	Hs.647419
442	0.0005387	0.00303	201.34	310.57	1.54252	1070014	CSF1R	colony stimulating factor 1 receptor	1436	NM_005211	Hs.586219
443	0.000539	0.00303	464.5	637.85	1.3732	6200615
444	0.0005408	0.00303	925.9	1340.1	1.44735	3390484	SERINC2	serine incorporator 2	347735	NM_001199037	Hs.270655
445	0.0005453	0.00305	656.12	494.99	0.75442	20195	SUV39H1	suppressor of variegation 3-9 homolog 1 (Drosophila)	6839	NM_003173	Hs.522639
446	0.0005601	0.00312	689.39	488.93	0.709221	3310376	TIMM10	translocase of inner mitochondrial membrane 10 homolog (yeast)	26519	NM_012456	Hs.235750
447	0.0005602	0.00312	245.73	113.17	0.460546	6020139	KLK7	kallikrein-related peptidase 7	5650	NM_001207053	Hs.151254
448	0.0005661	0.00314	655.16	1153.47	1.76059	4640187	PLOD2	procollagen-lysine, 2-oxoglutarate 5-dioxygenase 2	5352	NM_000935	Hs.477866
449	0.0005737	0.00318	1234.54	701.8	0.568471	670100	SCNN1G	sodium channel, non-voltage-gated 1, gamma subunit	6340	NM_001039	Hs.371727
450	0.0005817	0.00321	212.15	320.2	1.50931	770754	TTYH3	tweety homolog 3 (Drosophila)	80727	NM_025250	Hs.440899
451	0.0005834	0.00322	243.3	366.65	1.50699	2570332	PTGR1	prostaglandin reductase 1	22949	NM_001146108	Hs.584864
452	0.0005848	0.00322	691.09	511.49	0.740121	6620475	ORC2	origin recognition complex, subunit 2	4999	NM_006190	Hs.444870
453	0.0005905	0.00324	3799	2816.76	0.741448	2680471	ESD	esterase D	2098	NM_001984	Hs.432491
454	0.0006089	0.00334	368.22	565.5	1.53577	5390333	TMEM98	transmembrane protein 98	26022	NM_001033504	Hs.3447
455	0.0006146	0.00336	5265.12	3814.38	0.724462	10152
456	0.0006195	0.00338	157.71	221.03	1.4015	6220674	CCPG1	cell cycle progression 1	9236	NM_001204450	Hs.285051
457	0.0006202	0.00338	2857.8	4442.64	1.55457	5490070	TGFBR2	transforming growth factor, beta receptor II (70/80kDa)	7048	NM_001024847	Hs.604277
458	0.0006223	0.00338	138.13	252.46	1.8277	4250678
459	0.0006252	0.00339	772.49	1607.57	2.08102	2230156	C15orf52	chromosome 15 open reading frame 52	388115	NM_207380	Hs.32433
460	0.0006277	0.00339	316.57	427.77	1.35127	4180100	APPL2	adaptor protein, phosphotyrosine interaction, PH domain and leucine zipper containing 2	55198	NM_001251904	Hs.506603
461	0.0006298	0.0034	748.35	1531.57	2.0466	240309	CTSB	cathepsin B	1508	NM_001908	Hs.520898
462	0.0006396	0.00344	121.69	262.5	2.15712	520376	TMEM216	transmembrane protein 216	51259	NM_001173990	Hs.26745
463	0.0006415	0.00344	133.36	177.84	1.33353	3460646	SCEL	sciellin	8796	NM_001160706	Hs.534699
464	0.0006422	0.00344	183.94	239.75	1.30341	4590224	EVI2A	ecotropic viral integration site 2A	2123	NM_001003927	Hs.591198
465	0.0006486	0.00347	172.38	136.76	0.793363	2710187	ATXN7L2	ataxin 7-like 2	127002	NM_153340	Hs.118248
466	0.000652	0.00348	519.93	385.15	0.740773	4220180	DCAF7	DDB1 and CUL4 associated factor 7	10238	NM_001003725	Hs.410596
467	0.0006586	0.00351	342.83	873.3	2.54733	650452	PLCH2	phospholipase C, eta 2	9651	NM_014638	Hs.170156
468	0.0006641	0.00353	93.7	140.15	1.49573	7560100	NUDT11	nudix (nucleoside diphosphate linked moiety X)-type motif 11	55190	NM_018159	Hs.200016
469	0.0006662	0.00353	666.97	461.52	0.691965	3610372	CMSS1	cms1 ribosomal small subunit homolog (yeast)	84319	NM_001167924	Hs.581320
470	0.0006669	0.00353	2356.17	1626.95	0.690506	5690408	IRX3	iroquois homeobox 3	79191	NM_024336	Hs.499205
471	0.0006703	0.00354	868.53	542.03	0.624077	4850674	PSAT1	phosphoserine aminotransferase 1	29968	NM_021154	Hs.494261
472	0.0006731	0.00354	1880.33	1253.97	0.666888	870546	MAD2L1	MAD2 mitotic arrest deficient-like 1 (yeast)	4085	NM_002358	Hs.591697
473	0.0006738	0.00354	478.53	357.98	0.748083	6040291	NDUFA10	NADH dehydrogenase (ubiquinone) 1 alpha subcomplex, 10, 42kDa	4705	NM_004544	Hs.277677
474	0.0006779	0.00356	107.9	165.34	1.53234	7650739	CSMD3	CUB and Sushi multiple domains 3	114788	NM_052900	Hs.91381
475	0.0006855	0.00359	236.95	183.53	0.774552	4180133	SKA3	spindle and kinetochore associated complex subunit 3	221150	NM_001166017	Hs.88523
476	0.0006882	0.0036	523.62	713.2	1.36206	3930546	SLC2A9	solute carrier family 2 (facilitated glucose transporter), member 9	56606	NM_001001290	Hs.656895
477	0.0006919	0.00361	1052.71	619.8	0.588766	1240672	EPHX4	epoxide hydrolase 4	253152	NM_173567	Hs.201555
478	0.000696	0.00362	448.15	584.07	1.30329	5260575	DENR	density-regulated protein	8562	NM_003677	Hs.22393
479	0.0007021	0.00364	1075.18	790.37	0.735105	7650435	DCTPP1	dCTP pyrophosphatase 1	79077	NM_024096	Hs.632191
480	0.0007042	0.00364	730.37	541.04	0.740775	3460669	PRMT1	protein arginine methyltransferase 1	3276	NM_001207042	Hs.20521
481	0.0007057	0.00364	630.92	906.95	1.4375	3370450	BSDC1	BSD domain containing 1	55108	NM_001143888	Hs.353454
482	0.0007058	0.00364	560.08	421.98	0.753428	520224	CMSS1	cms1 ribosomal small subunit homolog (yeast)	84319	NM_001167924	Hs.581320
483	0.0007093	0.00365	138.95	181.1	1.30335	1710504
484	0.0007135	0.00365	537.18	383.03	0.713038	5860411	TUBG1	tubulin, gamma 1	7283	NM_001070	Hs.279669
485	0.0007139	0.00365	285.42	198.05	0.69389	4040750	SLC39A4	solute carrier family 39 (zinc transporter), member 4	55630	NM_017767	Hs.521934
486	0.000714	0.00365	5654.22	7983.71	1.41199	6280050	HSD17B12	hydroxysteroid (17-beta) dehydrogenase 12	51144	NM_016142	Hs.132513
487	0.0007155	0.00365	410.3	286.75	0.698879	6770408	MCM2	minichromosome maintenance complex component 2	4171	NM_004526	Hs.477481
488	0.0007176	0.00366	225.14	306.41	1.36098	540484
489	0.0007286	0.00371	179.61	284.72	1.58521	7150563	ENC1	ectodermal-neural cortex 1 (with BTB domain)	8507	NM_001256574	Hs.104925
490	0.0007307	0.00371	4824.82	3499.03	0.725215	7200392	C1QBP	complement component 1, q subcomponent binding protein	708	NM_001212	Hs.555866
491	0.0007328	0.00371	840.82	1153.65	1.37205	4590612	LMBR1	limb region 1 homolog (mouse)	64327	NM_022458	Hs.209989
492	0.0007343	0.00371	690.96	521.35	0.75453	4210754	SERBP1	SERPINE1 mRNA binding protein 1	26135	NM_001018067	Hs.530412
493	0.0007452	0.00376	994.74	646.21	0.649627	5220095	DLGAP5	discs, large (Drosophila) homolog-associated protein 5	9787	NM_001146015	Hs.77695
494	0.0007478	0.00376	1835.46	1408.17	0.767203	1450477	SIVA1	SIVA1, apoptosis-inducing factor	10572	NM_006427	Hs.112058
495	0.0007589	0.00381	656.7	1023.28	1.55822	5390164	FAT1	FAT tumor suppressor homolog 1 (Drosophila)	2195	NM_005245	Hs.481371
496	0.0007644	0.00383	818.58	1245.49	1.52153	3140543	ZMAT3	zinc finger, matrin-type 3	64393	NM_022470	Hs.371609
497	0.0007686	0.00385	846.53	584.1	0.689993	10253	LRR1	leucine rich repeat protein 1	122769	NM_152329	Hs.451090
498	0.0007748	0.00387	587.61	412.9	0.702677	7150349	TPD52L1	tumor protein D52-like 1	7164	NM_001003395	Hs.591347
499	0.0007757	0.00387	593.2	840.57	1.41701	620240	ABR	active BCR-related	29	NM_001092	Hs.159306
500	0.0007848	0.0039	214.85	305.28	1.4209	5050402	HIST1H2BK	histone cluster 1, H2bk	85236	NM_080593	Hs.437275
501	0.0007918	0.00392	111.73	146.11	1.30771	7400259	IDUA	iduronidase, alpha-L-	3425	NM_000203	Hs.89560
502	0.0007938	0.00392	808.8	595.1	0.735781	5720327	PSMA3	proteasome (prosome, macropain) subunit, alpha type, 3	5684	NM_002788	Hs.558799
503	0.0007944	0.00392	518.48	711.85	1.37296	5310161	MTHFD2L	methylenetetrahydrofolate dehydrogenase (NADP+ dependent) 2-like	441024	NM_001004346	Hs.721011
504	0.0007951	0.00392	1684.49	1280.75	0.760319	1710286	SKP2	S-phase kinase-associated protein 2, E3 ubiquitin protein ligase	6502	NM_001243120	Hs.23348
505	0.0008176	0.00402	803.07	418.06	0.520577	5550356	EXOSC8	exosome component 8	11340	NM_181503	Hs.294041
506	0.0008187	0.00402	279.52	216.58	0.774828	3890309	RFC3	replication factor C (activator 1) 3, 38kDa	5983	NM_002915	Hs.115474
507	0.0008191	0.00402	370.18	727.42	1.96504	460338	PLOD2	procollagen-lysine, 2-oxoglutarate 5-dioxygenase 2	5352	NM_000935	Hs.477866
508	0.0008216	0.00402	822.37	1109.05	1.3486	2940541	BLZF1	basic leucine zipper nuclear factor 1	8548	NM_003666	Hs.130746
509	0.0008288	0.00405	543.65	755.44	1.38957	3990224
510	0.0008332	0.00406	123.65	384.29	3.10789	1400689	JAM3	junctional adhesion molecule 3	83700	NM_001205329	Hs.150718
511	0.0008386	0.00408	150.26	107.71	0.716824	5310646	AKR1B10	aldo-keto reductase family 1, member B10 (aldose reductase)	57016	NM_020299	Hs.116724
512	0.0008414	0.00408	103.36	146.26	1.41505	5420538	TP53INP1	tumor protein p53 inducible nuclear protein 1	94241	NM_001135733	Hs.492261
513	0.0008418	0.00408	3182.76	4948.54	1.5548	1240440	TXNIP	thioredoxin interacting protein	10628	NM_006472	Hs.533977
514	0.0008533	0.00413	323.92	426.19	1.31573	3370128	TNFSF15	tumor necrosis factor (ligand) superfamily, member 15	9966	NM_001204344	Hs.23349
515	0.0008618	0.00416	448.23	338.14	0.754389	6060278	HMBS	hydroxymethylbilane synthase	3145	NM_000190	Hs.82609
516	0.0008656	0.00417	791.01	1457.9	1.84309	5290270	S100A4	S100 calcium binding protein A4	6275	NM_002961	Hs.654444
517	0.0008719	0.00419	354.55	222.81	0.62843	4890324	LRRC8B	leucine rich repeat containing 8 family, member B	23507	NM_001134476	Hs.482017
518	0.0008739	0.0042	181.31	136.46	0.752634	630674	ECE2	endothelin converting enzyme 2	9718	NM_001037324	Hs.146161
519	0.0008789	0.00421	942.41	1711.2	1.81577	7210035	SNORD13	small nucleolar RNA, C/D box 13	692084	NR_003041
520	0.0008981	0.00429	254.23	349.2	1.37356	5290433
521	0.0008982	0.00429	215.23	306.49	1.42401	630121
522	0.0009115	0.00434	186.65	266.06	1.42545	940670	TRAM2	translocation associated membrane protein 2	9697	NM_012288	Hs.520182
523	0.000915	0.00434	2883.93	4353.6	1.50961	3420341	HSD17B12	hydroxysteroid (17-beta) dehydrogenase 12	51144	NM_016142	Hs.132513
524	0.0009154	0.00434	235.83	173.86	0.737226	4200451	CDC25C	cell division cycle 25C	995	NM_001790	Hs.656
525	0.0009268	0.00439	660.75	977.15	1.47885	1510608	ZMAT3	zinc finger, matrin-type 3	64393	NM_022470	Hs.371609
526	0.0009362	0.00443	119.65	154.07	1.28767	1090653	SERTAD4-AS1	SERTAD4 antisense RNA 1	574036	NR_024337	Hs.446946
527	0.0009419	0.00444	173.52	125.23	0.721704	7200315	FECH	ferrochelatase	2235	NM_000140	Hs.365365
528	0.000955	0.0045	1160.91	1622.85	1.39791	3710711	STAG3L2	stromal antigen 3-like 2	442582	NM_001025202	Hs.632310
529	0.0009584	0.00451	219.42	160.44	0.7312	3990056
530	0.0009616	0.00451	5101.82	3785.47	0.741984	4280044
531	0.0009716	0.00455	543.03	867.75	1.59798	3930040	CRIM1	cysteine rich transmembrane BMP regulator 1 (chordin-like)	51232	NM_016441	Hs.699247
532	0.0009747	0.00456	574.48	442.52	0.770297	5820170	SIVA1	SIVA1, apoptosis-inducing factor	10572	NM_006427	Hs.112058
533	0.0009783	0.00456	307.06	560.34	1.82486	4860494	C3	complement component 3	718	NM_000064	Hs.529053
534	0.0009794	0.00456	307.19	398.08	1.29588	3140092	TRAK1	trafficking protein, kinesin binding 1	22906	NM_001042646	Hs.535711
535	0.0009906	0.0046	1137.12	829.18	0.729193	3420400
536	0.0009917	0.0046	409.55	284.64	0.695007	2750592	TATDN1	TatD DNase domain containing 1	83940	NM_001146160	Hs.170568
537	0.0009982	0.00462	624.43	818.58	1.31092	3870184
538	0.0010002	0.00462	4274.52	5919.1	1.38474	5220767	FLNB	filamin B, beta	2317	NM_001164317	Hs.476448
539	0.0010111	0.00467	107.73	83.83	0.778149	5720040	EYA1	eyes absent homolog 1 (Drosophila)	2138	NM_000503	Hs.491997
540	0.0010447	0.00481	184.28	263.12	1.42783	4150132	PLXNA3	plexin A3	55558	NM_017514	Hs.632839
541	0.0010541	0.00485	254.89	140.34	0.55059	5860546	ZNF22	zinc finger protein 22	7570	NM_006963	Hs.462693
542	0.0010569	0.00485	514.74	403.06	0.783036	5310195	SNRPA	small nuclear ribonucleoprotein polypeptide A	6626	NM_004596	Hs.466775
543	0.0010598	0.00485	176.88	481.2	2.72049	1190131	RNASE7	ribonuclease, RNase A family, 7	84659	NM_032572	Hs.525206
544	0.0010622	0.00486	953.68	695.04	0.728798	430100	XRCC6	X-ray repair complementing defective repair in Chinese hamster cells 6	2547	NM_001469	Hs.292493
545	0.0010784	0.00492	1362.26	2013.33	1.47793	2690209	ITGAV	integrin, alpha V	3685	NM_001144999	Hs.436873
546	0.0010954	0.00498	1709.05	1066.75	0.624177	4280524	LEPREL1	leprecan-like 1	55214	NM_001134418	Hs.374191
547	0.0010986	0.00498	142.57	216.56	1.51897	6370228
548	0.0011007	0.00498	617.62	832.03	1.34716	4830524	TMEM106A	transmembrane protein 106A	113277	NM_145041	Hs.536474
549	0.0011008	0.00498	690.7	531.32	0.769249	2900039	XRCC5	X-ray repair complementing defective repair in Chinese hamster cells 5 (double-strand-break rejoining)	7520	NM_021141	Hs.388739
550	0.0011014	0.00498	790.17	579.73	0.733678	3170187	MZT1	mitotic spindle organizing protein 1	440145	NM_001071775	Hs.28465
551	0.0011036	0.00498	1988.26	1156	0.581413	1470706	THEM6	thioesterase superfamily member 6	51337	NM_016647	Hs.368402
552	0.0011055	0.00498	246.85	361.07	1.46271	7610369	TMEM184B	transmembrane protein 184B	25829	NM_001195071	Hs.182626
553	0.0011078	0.00498	391.61	512.96	1.30987	3360133	CYP20A1	cytochrome P450, family 20, subfamily A, polypeptide 1	57404	NM_020674	Hs.446065
554	0.0011108	0.00499	346.86	625.21	1.80249	6840674	ZNF185	zinc finger protein 185 (LIM domain)	7739	NM_001178106	Hs.16622
555	0.0011132	0.00499	472.66	651.14	1.37761	1410020	TMCO3	transmembrane and coiled-coil domains 3	55002	NM_017905	Hs.317593
556	0.0011431	0.0051	652.97	488.7	0.748426	6220180	ADCK3	aarF domain containing kinase 3	56997	NM_020247	Hs.118241
557	0.001144	0.0051	109.46	193.42	1.76704	4050687	DLL1	delta-like 1 (Drosophila)	28514	NM_005618	Hs.379912
558	0.0011446	0.0051	126.41	185.11	1.46436	1010482	TPM1	tropomyosin 1 (alpha)	7168	NM_000366	Hs.133892
559	0.0011474	0.0051	95.7	157.75	1.64838	4890598	BRSK1	BR serine/threonine kinase 1	84446	NM_032430	Hs.182081
560	0.0011514	0.00511	2973.05	4574.97	1.53881	5490431	SAT1	spermidine/spermine N1-acetyltransferase 1	6303	NM_002970	Hs.28491
561	0.001157	0.00513	5714.95	8064.81	1.41118	7040477	PLOD2	procollagen-lysine, 2-oxoglutarate 5-dioxygenase 2	5352	NM_000935	Hs.477866
562	0.0011673	0.00517	457.66	331.45	0.724228	430192	PDSS1	prenyl (decaprenyl) diphosphate synthase, subunit 1	23590	NM_014317	Hs.558468
563	0.0011768	0.00519	1109.76	734.07	0.661467	4150110	DANCR	differentiation antagonizing non-protein coding RNA	57291	NR_024031	Hs.744077
564	0.0011781	0.00519	606.55	822.39	1.35585	3840100	SEC31A	SEC31 homolog A (S. cerevisiae)	22872	NM_001077206	Hs.370024
565	0.0011926	0.00525	466.95	338.65	0.725238	1690348	SNRNP40	small nuclear ribonucleoprotein 40kDa (U5)	9410	NM_004814	Hs.33962
566	0.0011952	0.00525	1013.25	710.37	0.701081	2940066
567	0.0012027	0.00528	183.82	236.2	1.28495	1440577
568	0.0012151	0.00532	148.3	114.07	0.769184	1980670	CGN	cingulin	57530	NM_020770	Hs.591464
569	0.0012162	0.00532	603.25	464.16	0.769432	4780537	RUVBL2	RuvB-like 2 (E. coli)	10856	NM_006666	Hs.515846
570	0.0012269	0.00535	1031.1	706.98	0.685656	4590040	CCNB1	cyclin B1	891	NM_031966	Hs.23960
571	0.0012307	0.00536	3405.26	2403.94	0.705949	780528	CKS2	CDC28 protein kinase regulatory subunit 2	1164	NM_001827	Hs.83758
572	0.0012382	0.00538	2520.87	3288.35	1.30445	4220551	PNPT1	polyribonucleotide nucleotidyltransferase 1	87178	NM_033109	Hs.388733
573	0.0012468	0.00539	825.71	645.15	0.781328	5670497
574	0.0012468	0.00539	2042.73	2675.39	1.30971	290600
575	0.001247	0.00539	234.59	177.51	0.756682	7040609	GEMIN2	gem (nuclear organelle) associated protein 2	8487	NM_001009182	Hs.652307
576	0.001253	0.00541	386.32	521.7	1.35043	5490390	ZGPAT	zinc finger, CCCH-type with G patch domain	84619	NM_001083113	Hs.590868
577	0.0012551	0.00541	210.29	296.62	1.41053	4810497	DMKN	dermokine	93099	NM_001035516	Hs.417795
578	0.0012619	0.00543	114.27	147.23	1.28844	3420487	MAGED2	melanoma antigen family D, 2	10916	NM_014599	Hs.522665
579	0.0012662	0.00543	218.09	328.78	1.50754	6840328	SMAD3	SMAD family member 3	4088	NM_001145102	Hs.727986
580	0.001267	0.00543	264.68	786.73	2.97238	5090626	FAP	fibroblast activation protein, alpha	2191	NM_004460	Hs.654370
581	0.0012745	0.00546	653.71	957.06	1.46404	2690524	BLCAP	bladder cancer associated protein	10904	NM_001167820	Hs.472651
582	0.0012771	0.00546	2463.55	1760.04	0.714432	6520035
583	0.0012866	0.00548	105.55	151.2	1.4325	620408
584	0.0012872	0.00548	178.74	278.36	1.55735	4540215	FBXO2	F-box protein 2	26232	NM_012168	Hs.132753
585	0.001292	0.00549	170.49	123.82	0.72626	1470603	MANEAL	mannosidase, endo-alpha-like	149175	NM_001031740	Hs.534562
586	0.0012984	0.00551	338.82	449.68	1.32719	6060131	TP63	tumor protein p63	8626	NM_001114978	Hs.137569
587	0.0012998	0.00551	669.36	910.33	1.36	830356	SLC4A5	solute carrier family 4, sodium bicarbonate cotransporter, member 5	57835	NM_021196	Hs.744095
588	0.0013021	0.00551	133.77	95.56	0.71436	7320288	CXCR4	chemokine (C-X-C motif) receptor 4	7852	NM_001008540	Hs.593413
589	0.0013049	0.00551	472.13	316.73	0.670853	3610753	SNORD14C	small nucleolar RNA, C/D box 14C	85389	NR_001453
590	0.0013093	0.00552	356.88	499.45	1.39949	150092	RBM33	RNA binding motif protein 33	155435	NM_001008408	Hs.591815
591	0.0013212	0.00555	267.59	194.07	0.725251	2470035	KIF18A	kinesin family member 18A	81930	NM_031217	Hs.301052
592	0.0013228	0.00555	93.52	120.42	1.28764	4880465	ANKRD6	ankyrin repeat domain 6	22881	NM_001242809	Hs.702213
593	0.001323	0.00555	965.63	1295.07	1.34117	10044	BCAP29	B-cell receptor-associated protein 29	55973	NM_001008405	Hs.303787
594	0.001331	0.00557	655.02	937.75	1.43164	1260020	TP53I3	tumor protein p53 inducible protein 3	9540	NM_001206802	Hs.50649
595	0.0013315	0.00557	565.59	849.33	1.50167	4860646	FAM20C	family with sequence similarity 20, member C	56975	NM_020223	Hs.134742
596	0.0013466	0.00562	517.57	698.95	1.35045	6550259	CD151	CD151 molecule (Raph blood group)	977	NM_001039490	Hs.654379
597	0.0013495	0.00562	89.33	135.91	1.52144	5490692	SEZ6L2	seizure related 6 homolog (mouse)-like 2	26470	NM_001114099	Hs.6314
598	0.0013854	0.00576	543.5	312.21	0.574443	1240615	LPHN2	latrophilin 2	23266	NM_012302	Hs.24212
599	0.0013914	0.00578	155.7	201.13	1.29178	7650195
600	0.0013965	0.00579	1719.69	1191.38	0.692788	5360070	CCNB2	cyclin B2	9133	NM_004701	Hs.194698
601	0.001398	0.00579	316.19	436.09	1.3792	6520243	ATRN	attractin	8455	NM_001207047	Hs.276252
602	0.0014549	0.00601	509.78	679.75	1.33342	4780133	GBA	glucosidase, beta, acid	2629	NM_000157	Hs.282997
603	0.0014631	0.00603	873.63	1206.71	1.38126	4390273	RASSF7	Ras association (RalGDS/AF-6) domain family (N-terminal) member 7	8045	NM_001143993	Hs.72925
604	0.0014848	0.00611	487.89	624.99	1.28101	3800600	MAGED1	melanoma antigen family D, 1	9500	NM_001005332	Hs.5258
605	0.0014871	0.00611	148.4	195.69	1.31867	4180142	FAM214A	family with sequence similarity 214, member A	56204	NM_019600	Hs.152385
606	0.0014882	0.00611	2938.65	3794.13	1.29111	770356	PPA2	pyrophosphatase (inorganic) 2	27068	NM_001034191	Hs.654957
607	0.0014989	0.00613	659.32	390.13	0.591716	5960168	FAM213A	family with sequence similarity 213, member A	84293	NM_001243778	Hs.500333
608	0.0015004	0.00613	878.03	1191.57	1.35709	130674
609	0.0015008	0.00613	502.21	254.55	0.50686	1240093	S100A14	S100 calcium binding protein A14	57402	NM_020672	Hs.288998
610	0.0015088	0.00615	743.69	944.93	1.2706	3460201	ADIPOR1	adiponectin receptor 1	51094	NM_001127687	Hs.713729
611	0.0015162	0.00617	793.67	574.05	0.723285	7550753	BCL2L12	BCL2-like 12 (proline rich)	83596	NM_001040668	Hs.289052
612	0.0015226	0.00619	5258.1	7064.27	1.3435	6900408	EFEMP1	EGF containing fibulin-like extracellular matrix protein 1	2202	NM_001039348	Hs.732348
613	0.001535	0.00623	1284.36	384.44	0.299324	3370377	ERVMER34-1	endogenous retrovirus group MER34, member 1	100288413	NM_001242690	Hs.363087
614	0.0015451	0.00626	219.83	308.89	1.40513	70630	RNF144B	ring finger protein 144B	255488	NM_182757	Hs.148741
615	0.0015527	0.00628	2000.66	1552.82	0.776154	5720364	TMEM183B	transmembrane protein 183B	653659	NM_001079809	Hs.652908
616	0.0015616	0.0063	2532.81	1848.4	0.729782	5960224	PTTG3P	pituitary tumor-transforming 3, pseudogene	26255	NR_002734	Hs.647156
617	0.0015626	0.0063	307.93	222.54	0.722697	3060440	NME1	NME/NM23 nucleoside diphosphate kinase 1	4830	NM_000269	Hs.463456
618	0.0015661	0.0063	3002.88	2376.24	0.79132	1710168	NDUFS3	NADH dehydrogenase (ubiquinone) Fe-S protein 3, 30kDa (NADH-coenzyme Q reductase)	4722	NM_004551	Hs.502528
619	0.0015986	0.00642	2720.68	1856.84	0.682491	5720278	SNHG1	small nucleolar RNA host gene 1 (non-protein coding)	23642	NR_003098	Hs.655643
620	0.0016151	0.00648	700.32	504.64	0.720585	4850059
621	0.0016236	0.0065	247.36	334.04	1.35042	4210392
622	0.001628	0.00651	256.76	330.91	1.28879	3800397	SLC37A3	solute carrier family 37 (glycerol-3-phosphate transporter), member 3	84255	NM_032295	Hs.446021
623	0.0016407	0.00655	676.32	498.96	0.737757	5960114	MRPL34	mitochondrial ribosomal protein L34	64981	NM_023937	Hs.515242
624	0.0016652	0.00664	2689.77	2059.05	0.765512	460114	SNRPF	small nuclear ribonucleoprotein polypeptide F	6636	NM_003095	Hs.105465
625	0.0016736	0.00666	1828.91	2375.59	1.29891	5550592
626	0.0016777	0.00667	223.82	302.16	1.35001	7320148	ZNF419	zinc finger protein 419	79744	NM_001098491	Hs.744339
627	0.0016869	0.00669	173.97	237.45	1.36489	6980612	HAS3	hyaluronan synthase 3	3038	NM_001199280	Hs.592069
628	0.0016883	0.00669	4405.13	3334.08	0.756863	1450674
629	0.0016932	0.00669	868.79	2223.68	2.55951	1980672	IL1A	interleukin 1, alpha	3552	NM_000575	Hs.1722
630	0.0016946	0.00669	453.27	599.49	1.32259	5890242	SH3BGRL	SH3 domain binding glutamic acid-rich protein like	6451	NM_003022	Hs.108029
631	0.001709	0.00674	1139.76	1897.87	1.66515	70730	GAS6	growth arrest-specific 6	2621	NM_000820	Hs.646346
632	0.0017235	0.00677	122.49	213.36	1.74186	6420164	ST6GALNAC2	ST6 (alpha-N-acetyl-neuraminyl-2,3-beta-galactosyl-1,3)-N-acetylgalactosaminide alpha-2,6-sialyltransferase 2	10610	NM_006456	Hs.592105
633	0.0017281	0.00677	868.9	1609.35	1.85217	580403	DFNA5	deafness, autosomal dominant 5	1687	NM_001127453	Hs.520708
634	0.0017298	0.00677	422.23	577.08	1.36674	5270575	MAPK8IP3	mitogen-activated protein kinase 8 interacting protein 3	23162	NM_001040439	Hs.207763
635	0.0017305	0.00677	242.98	193.93	0.798132	3870647	ITGB1BP1	integrin beta 1 binding protein 1	9270	NM_004763	Hs.467662
636	0.001732	0.00677	411.28	300.5	0.730646	10209	HNRNPA1	heterogeneous nuclear ribonucleoprotein A1	3178	NM_002136	Hs.546261
637	0.0017424	0.0068	2480.49	1779.57	0.717427	2120377
638	0.0017558	0.00683	103.34	140.72	1.36172	4480615	PEAR1	platelet endothelial aggregation receptor 1	375033	NM_001080471	Hs.142003
639	0.0017559	0.00683	255.25	184.1	0.721254	5670095	ZNF239	zinc finger protein 239	8187	NM_001099282	Hs.25040
640	0.001768	0.00686	1491.86	1162.75	0.779396	1170538	AFG3L2	AFG3 ATPase family member 3-like 2 (S. cerevisiae)	10939	NM_006796	Hs.726355
641	0.0017691	0.00686	226.02	300.28	1.32855	4180717	OSBPL2	oxysterol binding protein-like 2	9885	NM_014835	Hs.473254
642	0.0017892	0.00693	552.26	754.67	1.36651	4480669	GALNT11	UDP-N-acetyl-alpha-D-galactosamine:polypeptide N-acetylgalactosaminyltransferase 11 (GalNAc-T11)	63917	NM_022087	Hs.647109
643	0.0018028	0.00697	194.78	154.45	0.792946	7150128	SGOL1	shugoshin-like 1 (S. pombe)	151648	NM_001012409	Hs.105153
644	0.0018336	0.00708	98.52	134.27	1.36287	4850762	C10orf67	chromosome 10 open reading frame 67	256815	NM_153714	Hs.522360
645	0.0018414	0.00709	222.04	311.68	1.40371	6100022	HIST2H2AC	histone cluster 2, H2ac	8338	NM_003517	Hs.408067
646	0.0018432	0.00709	300.43	202.83	0.675132	2690411	SYBU	syntabulin (syntaxin-interacting)	55638	NM_001099743	Hs.390738
647	0.0018448	0.00709	285.9	380.13	1.32959	4250291	CHPF	chondroitin polymerizing factor	79586	NM_001195731	Hs.516711
648	0.0018475	0.00709	281.99	467.65	1.65839	3190021	NTN4	netrin 4	59277	NM_021229	Hs.201034
649	0.0018679	0.00716	782.82	1031.2	1.31729	1940129	SIRPA	signal-regulatory protein alpha	140885	NM_001040022	Hs.581021
650	0.0018784	0.00719	931.73	1518.77	1.63005	4280632	GAS6	growth arrest-specific 6	2621	NM_000820	Hs.646346
651	0.0019126	0.00731	110.38	216.7	1.96322	2190184	PRSS23	protease, serine, 23	11098	NM_007173	Hs.25338
652	0.001931	0.00737	377.12	504.64	1.33814	3420020	SNAPC1	small nuclear RNA activating complex, polypeptide 1, 43kDa	6617	NM_003082	Hs.179312
653	0.0019464	0.00741	1830.07	1360.97	0.743671	6380347	XRCC6	X-ray repair complementing defective repair in Chinese hamster cells 6	2547	NM_001469	Hs.292493
654	0.0019632	0.00746	1297.44	1005.61	0.775072	3420139	NIF3L1	NIF3 NGG1 interacting factor 3-like 1 (S. cerevisiae)	60491	NM_001136039	Hs.145284
655	0.0019653	0.00746	133.48	504.64	3.78064	1580435	TGM2	transglutaminase 2 (C polypeptide, protein-glutamine-gamma-glutamyltransferase)	7052	NM_004613	Hs.517033
656	0.001967	0.00746	706.78	933.63	1.32096	1980176
657	0.0019708	0.00746	3356.86	4423.99	1.3179	4860196	FLJ44124	uncharacterized LOC641737	641737	NM_001039755	Hs.655030
658	0.0019814	0.00749	435.77	330.8	0.759116	6760504	SEH1L	SEH1-like (S. cerevisiae)	81929	NM_001013437	Hs.301048
659	0.0019952	0.00753	730.66	529.77	0.725057	7000161	OIP5	Opa interacting protein 5	11339	NM_007280	Hs.661645
660	0.0020258	0.00763	213.1	125.85	0.590568	460082	GOLT1A	golgi transport 1A	127845	NM_198447	Hs.532401
661	0.0020361	0.00766	1139.7	1565.05	1.37321	5700451	FKBP9L	FK506 binding protein 9-like	360132	NM_182827	Hs.446691
662	0.0020766	0.0078	257.51	436.72	1.69593	4290148	HIST2H2AA4	histone cluster 2, H2aa4	723790	NM_001040874	Hs.530461
663	0.0020783	0.0078	469.51	734.86	1.56516	5570324	BMP1	bone morphogenetic protein 1	649	NM_001199	Hs.1274
664	0.002086	0.00781	180.22	248.75	1.38026	2480132
665	0.0020872	0.00781	674.99	497.86	0.737581	460286
666	0.0021021	0.00785	810.99	564.73	0.696346	1430537	TMEM106C	transmembrane protein 106C	79022	NM_001143841	Hs.596726
667	0.0021129	0.00788	687.2	1118.24	1.62724	270408	P4HA2	prolyl 4-hydroxylase, alpha polypeptide II	8974	NM_001017973	Hs.519568
668	0.002136	0.00795	5726.2	7479.47	1.30618	3370202	ANXA2P1	annexin A2 pseudogene 1	303	NR_001562	Hs.546235
669	0.002139	0.00795	126.28	90.36	0.715553	6660274	KLK5	kallikrein-related peptidase 5	25818	NM_001077491	Hs.50915
670	0.0021539	0.00799	588.48	416.12	0.70711	2690240	FANCD2	Fanconi anemia, complementation group D2	2177	NM_001018115	Hs.208388
671	0.0021563	0.00799	265.64	517.33	1.94749	4220672	MT1F	metallothionein 1F	4494	NM_005949	Hs.513626
672	0.0021655	0.00801	2022.47	3627.83	1.79376	60121	CTSB	cathepsin B	1508	NM_001908	Hs.520898
673	0.0021908	0.0081	4435.56	5984.01	1.3491	4640402	DUXAP3	double homeobox A pseudogene 3	503632	NR_002220
674	0.0022062	0.00814	881.1	594.53	0.674759	5130241	PPIH	peptidylprolyl isomerase H (cyclophilin H)	10465	NM_006347	Hs.256639
675	0.0022117	0.00815	265.95	351.98	1.32348	1440278	PISD	phosphatidylserine decarboxylase	23761	NM_014338	Hs.420559
676	0.0022164	0.00815	568.25	444.17	0.781645	4060176	KIF11	kinesin family member 11	3832	NM_004523	Hs.8878
677	0.0022231	0.00817	359.56	280.15	0.779147	780475	PFDN6	prefoldin subunit 6	10471	NM_001185181	Hs.446374
678	0.0022482	0.00825	230.65	546.24	2.36826	3360053	KDELR3	KDEL (Lys-Asp-Glu-Leu) endoplasmic reticulum protein retention receptor 3	11015	NM_006855	Hs.528305
679	0.0022565	0.00826	875.96	1221.06	1.39397	6250563	EFEMP1	EGF containing fibulin-like extracellular matrix protein 1	2202	NM_001039348	Hs.732348
680	0.0022721	0.00831	946.88	1649.34	1.74187	5720598	MYO1B	myosin IB	4430	NM_001130158	Hs.439620
681	0.0022811	0.00833	288.89	209.83	0.726332	6420703	LIN9	lin-9 homolog (C. elegans)	286826	NM_001270409	Hs.120817
682	0.0022852	0.00833	106.3	142.44	1.33998	4050524	ELFN2	extracellular leucine-rich repeat and fibronectin type III domain containing 2	114794	NM_052906	Hs.660812
683	0.0023001	0.00837	605.24	439.83	0.726703	6660497	HSPA14	heat shock 70kDa protein 14	51182	NM_016299	Hs.534169
684	0.0023009	0.00837	2504.01	1979.7	0.790612	3990619	TOP2A	topoisomerase (DNA) II alpha 170kDa	7153	NM_001067	Hs.156346
685	0.0023111	0.00839	417.61	719.57	1.72307	2120270	COL17A1	collagen, type XVII, alpha 1	1308	NM_000494	Hs.117938
686	0.0023305	0.00844	503.99	382.9	0.759737	3370747	YEATS4	YEATS domain containing 4	8089	NM_006530	Hs.4029
687	0.0023313	0.00844	279.56	210.23	0.752003	4250577	HSPD1	heat shock 60kDa protein 1 (chaperonin)	3329	NM_002156	Hs.595053
688	0.0023526	0.0085	89.18	117.55	1.31812	7210093	PGM2L1	phosphoglucomutase 2-like 1	283209	NM_173582	Hs.26612
689	0.0023632	0.00853	846.86	602.54	0.711499	4670424	MRPL11	mitochondrial ribosomal protein L11	65003	NM_016050	Hs.418450
690	0.0023753	0.00856	592.29	746.24	1.25992	1940021	GRN	granulin	2896	NM_001012479	Hs.514220
691	0.0024082	0.00865	93.37	121.92	1.30577	240220	CD163L1	CD163 molecule-like 1	283316	NM_174941	Hs.631727
692	0.0024105	0.00865	232.76	185.7	0.797817	6840739	PLS1	plastin 1	5357	NM_001145319	Hs.203637
693	0.0024114	0.00865	126.45	169.88	1.34346	4810348	RNF207	ring finger protein 207	388591	NM_173795	Hs.716549
694	0.0024309	0.00871	166.53	232.49	1.39608	1050079	TPK1	thiamin pyrophosphokinase 1	27010	NM_001042482	Hs.660232
695	0.002436	0.00872	255.21	180.71	0.708084	6770746	LOC728715	ovostatin homolog 2-like	728715	XM_001128260	Hs.434604
696	0.0024457	0.00874	1243.26	848.27	0.682295	1990328
697	0.0024488	0.00874	231.82	322.19	1.38983	6200743	CNPY4	canopy 4 homolog (zebrafish)	245812	NM_152755	Hs.632293
698	0.0024552	0.00875	2279.67	2982.24	1.30819	1050612	SULT1A1	sulfotransferase family, cytosolic, 1A, phenol-preferring, member 1	6817	NM_001055	Hs.567342
699	0.0024614	0.00876	519.09	718.08	1.38334	4850327	PDGFC	platelet derived growth factor C	56034	NM_016205	Hs.570855
700	0.002471	0.00878	563.81	1044.25	1.85213	1710735	DAAM1	dishevelled associated activator of morphogenesis 1	23002	NM_001270520	Hs.19156
701	0.0024948	0.00885	163.78	207.54	1.26719	2470762	SECISBP2L	SECIS binding protein 2-like	9728	NM_001193489	Hs.9997
702	0.0025083	0.00889	848.94	1065.47	1.25506	730332	MSN	moesin	4478	NM_002444	Hs.87752
703	0.0025349	0.00897	431.25	307.37	0.712742	4390564	NUCKS1	nuclear casein kinase and cyclin-dependent kinase substrate 1	64710	NM_022731	Hs.213061
704	0.0025709	0.00906	400.97	631.52	1.57498	4570670	RRAS	related RAS viral (r-ras) oncogene homolog	6237	NM_006270	Hs.515536
705	0.0025727	0.00906	702.79	532.38	0.757524	520201	C6orf136	chromosome 6 open reading frame 136	221545	NM_001109938	Hs.591787
706	0.0025728	0.00906	1445.6	1044.98	0.722869	5890736	CACYBP	calcyclin binding protein	27101	NM_001007214	Hs.508524
707	0.0025771	0.00907	458.68	634.25	1.38277	2900079
708	0.002596	0.00912	410.94	555.57	1.35195	5390725	SSTR2	somatostatin receptor 2	6752	NM_001050	Hs.514451
709	0.0026226	0.0092	132.18	183.23	1.38622	5870136	CLIC3	chloride intracellular channel 3	9022	NM_004669	Hs.64746
710	0.0026576	0.00931	821.65	642.05	0.781415	4180050	TIMELESS	timeless circadian clock	8914	NM_003920	Hs.118631
711	0.0026736	0.00935	650.23	915.22	1.40753	5700343	BAIAP2L1	BAI1-associated protein 2-like 1	55971	NM_018842	Hs.656063
712	0.0026795	0.00935	424.08	302.09	0.712342	6200408	ME2	malic enzyme 2, NAD(+)-dependent, mitochondrial	4200	NM_001168335	Hs.233119
713	0.0026807	0.00935	250.8	183.17	0.730343	5130168	KCTD6	potassium channel tetramerisation domain containing 6	200845	NM_001128214	Hs.13982
714	0.0026871	0.00936	466.48	643.18	1.37879	4260722	TPRG1L	tumor protein p63 regulated 1-like	127262	NM_182752	Hs.20529
715	0.002703	0.0094	354.04	457.17	1.29129	1240739	LEPRE1	leucine proline-enriched proteoglycan (leprecan) 1	64175	NM_001146289	Hs.720014
716	0.0027076	0.0094	190.24	489.85	2.57491	2490372	PLAC8	placenta-specific 8	51316	NM_001130715	Hs.546392
717	0.002721	0.00944	182.52	149.98	0.821718	3780221
718	0.0027393	0.00949	176.77	124.46	0.704079	4480433	FUCA2	fucosidase, alpha-L- 2, plasma	2519	NM_032020	Hs.17680
719	0.002743	0.00949	297.42	230.9	0.776343	1170121	MRPL4	mitochondrial ribosomal protein L4	51073	NM_015956	Hs.279652
720	0.0027481	0.00949	252.67	191.07	0.756204	7330338	DEPDC1B	DEP domain containing 1B	55789	NM_001145208	Hs.744118
721	0.0027531	0.0095	1774.44	1343.59	0.757191	360747	COASY	CoA synthase	80347	NM_001042529	Hs.296422
722	0.002769	0.00953	1599.81	2230.2	1.39404	4280100	FAT1	FAT tumor suppressor homolog 1 (Drosophila)	2195	NM_005245	Hs.481371
723	0.0027696	0.00953	114.35	147.25	1.28771	4890279	HIST2H4A	histone cluster 2, H4a	8370	NM_003548	Hs.55468
724	0.0027734	0.00953	383.17	588.67	1.53632	1770243	IGF2BP3	insulin-like growth factor 2 mRNA binding protein 3	10643	NM_006547	Hs.700696
725	0.0027849	0.00955	491.88	764.01	1.55324	2370300	CYBRD1	cytochrome b reductase 1	79901	NM_001127383	Hs.221941
726	0.0028061	0.00961	535.6	384.58	0.718036	4900044	CDC7	cell division cycle 7	8317	NM_001134419	Hs.533573
727	0.0028097	0.00961	484.67	855.15	1.7644	6860719	CYTH1	cytohesin 1	9267	NM_004762	Hs.191215
728	0.0028132	0.00961	544.88	422.18	0.774813	7000521	PRPS2	phosphoribosyl pyrophosphate synthetase 2	5634	NM_001039091	Hs.654581
729	0.0028439	0.0097	4856.07	3477.42	0.716098	2470687
730	0.0028511	0.00971	134.95	171.06	1.26758	6760037	SYTL2	synaptotagmin-like 2	54843	NM_001162951	Hs.369520
731	0.002856	0.00971	825.76	588.59	0.712786	60014	FAM84B	family with sequence similarity 84, member B	157638	NM_174911	Hs.744131
732	0.0028579	0.00971	1181.33	1677.05	1.41963	240576	C5orf28	chromosome 5 open reading frame 28	64417	NM_022483	Hs.732093
733	0.0028848	0.00978	2068.3	3295.34	1.59326	6660382	CDKN1A	cyclin-dependent kinase inhibitor 1A (p21, Cip1)	1026	NM_000389	Hs.370771
734	0.0028904	0.00978	837.45	609.59	0.727912	1260435	ZNF511	zinc finger protein 511	118472	NM_145806	Hs.422113
735	0.0028912	0.00978	1095.73	666.36	0.608143	1510296	ASNS	asparagine synthetase (glutamine-hydrolyzing)	440	NM_001178075	Hs.489207
736	0.0029029	0.00981	208.88	271.25	1.29859	5890241	ZFYVE26	zinc finger, FYVE domain containing 26	23503	NM_015346	Hs.98041
737	0.0029131	0.00983	447.75	593.09	1.3246	840309	LEP	leptin	3952	NM_000230	Hs.194236
738	0.0029576	0.00995	106.87	179.52	1.6798	4290706	EYA2	eyes absent homolog 2 (Drosophila)	2139	NM_005244	Hs.472877
739	0.0029656	0.00995	1539.64	2046.8	1.3294	1190259
740	0.0029667	0.00995	523.73	743.38	1.4194	2900441	ZBTB4	zinc finger and BTB domain containing 4	57659	NM_001128833	Hs.35096
741	0.002967	0.00995	286.19	405.95	1.41846	380703	YIPF5	Yip1 domain family, member 5	81555	NM_001024947	Hs.372050
742	0.0029695	0.00995	238.2	140.99	0.591898	1710020	SMOC1	SPARC related modular calcium binding 1	64093	NM_001034852	Hs.497349
743	0.0029759	0.00996	856.21	1131.54	1.32157	5900592	MGAT1	mannosyl (alpha-1,3-)-glycoprotein beta-1,2-N-acetylglucosaminyltransferase	4245	NM_001114617	Hs.519818
744	0.0030034	0.01	263.1	155.04	0.589282	6960768	ZNF22	zinc finger protein 22	7570	NM_006963	Hs.462693
745	0.0030143	0.0101	80.53	136.45	1.6944	3060471	ENPP4	ectonucleotide pyrophosphatase/phosphodiesterase 4 (putative)	22875	NM_014936	Hs.643497
746	0.0030626	0.0102	834.99	595.6	0.713302	5870725	TTK	TTK protein kinase	7272	NM_001166691	Hs.169840
747	0.0030726	0.0102	556.23	426.78	0.767273	730543	RPAIN	RPA interacting protein	84268	NM_001033002	Hs.462086
748	0.003106	0.0103	1196.26	826.82	0.691171	3990131	NUP107	nucleoporin 107kDa	57122	NM_020401	Hs.524574
749	0.00314	0.0104	4016.06	5214.95	1.29852	2070598	HIATL2	hippocampus abundant transcript-like 2	84278	NR_002894	Hs.610084
750	0.0031492	0.0104	1011.01	1321.11	1.30672	7570546
751	0.0031508	0.0104	722.24	551.4	0.763458	6350053	NUSAP1	nucleolar and spindle associated protein 1	51203	NM_001129897	Hs.615092
752	0.0031972	0.0106	171.97	389.6	2.26551	4830113	PLAC8	placenta-specific 8	51316	NM_001130715	Hs.546392
753	0.0032122	0.0106	1477.81	1146.36	0.775715	4570494	GTPBP6	GTP binding protein 6 (putative)	8225	NM_012227	Hs.437145
754	0.0032297	0.0107	176.22	123.22	0.69924	1450544	CYP4X1	cytochrome P450, family 4, subfamily X, polypeptide 1	260293	NM_178033	Hs.439760
755	0.00324	0.0107	230.58	473.61	2.05399	3780095	AOX1	aldehyde oxidase 1	316	NM_001159	Hs.406238
756	0.0032568	0.0107	218.47	298.75	1.36746	4850142	FAM214A	family with sequence similarity 214, member A	56204	NM_019600	Hs.152385
757	0.0032849	0.0108	282.4	386.52	1.3687	3420296	TGFA	transforming growth factor, alpha	7039	NM_001099691	Hs.170009
758	0.0032853	0.0108	121.2	194.21	1.60239	610113	TNFSF14	tumor necrosis factor (ligand) superfamily, member 14	8740	NM_003807	Hs.129708
759	0.0033022	0.0108	555.08	429.45	0.773672	5810414	CYB5A	cytochrome b5 type A (microsomal)	1528	NM_001190807	Hs.465413
760	0.0033209	0.0109	5632.47	4197.17	0.745174	4390315
761	0.0033557	0.011	199.77	362.28	1.81349	5900452	CHST7	carbohydrate (N-acetylglucosamine 6-O) sulfotransferase 7	56548	NM_019886	Hs.129955
762	0.003373	0.011	498.14	689.83	1.38481	130519	STAT2	signal transducer and activator of transcription 2, 113kDa	6773	NM_005419	Hs.530595
763	0.0034158	0.0111	1861.24	2354.91	1.26524	6940255	PLSCR3	phospholipid scramblase 3	57048	NM_001201576	Hs.534591
764	0.0034335	0.0112	146.34	96.34	0.65833	1570661	CYP2J2	cytochrome P450, family 2, subfamily J, polypeptide 2	1573	NM_000775	Hs.152096
765	0.0034681	0.0113	112.38	87.65	0.779943	1470762	AUTS2	autism susceptibility candidate 2	26053	NM_001127231	Hs.21631
766	0.0034802	0.0113	560.04	756.8	1.35133	2970672	ANKIB1	ankyrin repeat and IBR domain containing 1	54467	NM_019004	Hs.741328
767	0.0034889	0.0113	737.39	561.69	0.761727	6840477
768	0.0035123	0.0114	2743.11	2056.09	0.749547	3370195	SDHB	succinate dehydrogenase complex, subunit B, iron sulfur (Ip)	6390	NM_003000	Hs.465924
769	0.0035143	0.0114	2234.97	3200.27	1.43191	3890408	RRBP1	ribosome binding protein 1	6238	NM_001042576	Hs.472213
770	0.0035411	0.0114	264.6	152.28	0.57551	630243	PRR15L	proline rich 15-like	79170	NM_024320	Hs.368260
771	0.0035495	0.0114	124.51	181.22	1.45547	2230678	ACACB	acetyl-CoA carboxylase beta	32	NM_001093	Hs.234898
772	0.0035751	0.0115	953.9	710.87	0.745225	6420379	BCL2L12	BCL2-like 12 (proline rich)	83596	NM_001040668	Hs.289052
773	0.0035829	0.0115	416.18	310.43	0.745903	730142
774	0.0035901	0.0115	157.54	121.21	0.769392	2060687	FXYD3	FXYD domain containing ion transport regulator 3	5349	NM_001136007	Hs.301350
775	0.0036022	0.0116	1434.47	1081.69	0.754069	1050619	NPM3	nucleophosmin/nucleoplasmin 3	10360	NM_006993	Hs.90691
776	0.0036043	0.0116	568.44	396.62	0.697734	4150196	RAD51AP1	RAD51 associated protein 1	10635	NM_001130862	Hs.730696
777	0.0036209	0.0116	585.04	757.88	1.29543	6290546	PURB	purine-rich element binding protein B	5814	NM_033224	Hs.596321
778	0.0036216	0.0116	1773.47	979.46	0.552285	3170594	MAL2	mal, T-cell differentiation protein 2 (gene/pseudogene)	114569	NM_052886	Hs.201083
779	0.0036299	0.0116	1936.67	2471.07	1.27594	2970563	MAP7D1	MAP7 domain containing 1	55700	NM_018067	Hs.356096
780	0.0036411	0.0116	256.11	370.69	1.44739	2230746	ABCC2	ATP-binding cassette, sub-family C (CFTR/MRP), member 2	1244	NM_000392	Hs.368243
781	0.003667	0.0117	491.08	620.06	1.26265	5340209	NUPL2	nucleoporin like 2	11097	NM_007342	Hs.408241
782	0.0036801	0.0117	1194.79	848.23	0.709941	4890427	MRPL23	mitochondrial ribosomal protein L23	6150	NM_021134	Hs.3254
783	0.003681	0.0117	496.25	973.12	1.96095	610519	TPM1	tropomyosin 1 (alpha)	7168	NM_000366	Hs.133892
784	0.0036951	0.0117	1318.16	1779.61	1.35007	7320707
785	0.0037186	0.0118	91.32	122.49	1.34133	1990386	NUDT11	nudix (nucleoside diphosphate linked moiety X)-type motif 11	55190	NM_018159	Hs.200016
786	0.0037227	0.0118	262.89	402.45	1.53087	3830653	DNAJB2	DnaJ (Hsp40) homolog, subfamily B, member 2	3300	NM_001039550	Hs.77768
787	0.0037431	0.0118	169.08	132.63	0.784422	1400543
788	0.0037722	0.0119	1002.58	767.97	0.765994	4760450	SNRNP25	small nuclear ribonucleoprotein 25kDa (U11/U12)	79622	NM_024571	Hs.15277
789	0.0037774	0.0119	153.09	485.83	3.17349	2630288	CSF3	colony stimulating factor 3 (granulocyte)	1440	NM_000759	Hs.2233
790	0.0038171	0.012	805.61	611.04	0.758481	5900433	KIF20B	kinesin family member 20B	9585	NM_016195	Hs.240
791	0.0038248	0.012	930.35	304.47	0.327264	3710671	KRT15	keratin 15	3866	NM_002275	Hs.654570
792	0.0038304	0.012	1470.2	1014.11	0.689777	6200468	CKS2	CDC28 protein kinase regulatory subunit 2	1164	NM_001827	Hs.83758
793	0.003836	0.012	335.02	175.47	0.52376	4290431	DPYSL3	dihydropyrimidinase-like 3	1809	NM_001197294	Hs.519659
794	0.0038696	0.0121	605.22	974.21	1.60968	4490142	NRBP2	nuclear receptor binding protein 2	340371	NM_178564	Hs.521926
795	0.0038911	0.0122	1921.47	2523.07	1.31309	6280102
796	0.0038934	0.0122	6588.48	8265.62	1.25456	290095
797	0.0039151	0.0122	1651.73	1178.68	0.713603	4070017	ODC1	ornithine decarboxylase 1	4953	NM_002539	Hs.467701
798	0.0039234	0.0122	1153.7	1859.24	1.61155	5570519
799	0.0039337	0.0122	1165.11	1495.75	1.28378	7000014	FAM50A	family with sequence similarity 50, member A	9130	NM_004699	Hs.54277
800	0.003941	0.0122	129.04	163.49	1.26697	5700025	ANTXR1	anthrax toxin receptor 1	84168	NM_018153	Hs.165859
801	0.0039415	0.0122	2790.98	3720.52	1.33305	60292	LRRC37BP1	leucine rich repeat containing 37B pseudogene 1	147172	NM_207323	Hs.568209
802	0.0039504	0.0123	532.89	747.28	1.40232	2190255	TNFRSF6B	tumor necrosis factor receptor superfamily, member 6b, decoy	8771	NM_003823	Hs.744285
803	0.003968	0.0123	1218.85	889.18	0.729524	3390468	MRPL22	mitochondrial ribosomal protein L22	29093	NM_001014990	Hs.483924
804	0.0039683	0.0123	160.06	207.27	1.29495	4830433	LARP6	La ribonucleoprotein domain family, member 6	55323	NM_018357	Hs.416755
805	0.0039833	0.0123	738.99	576.96	0.780741	4590020	YOD1	YOD1 OTU deubiquinating enzyme 1 homolog (S. cerevisiae)	55432	NM_001276320	Hs.567533
806	0.0039902	0.0123	2264.42	1751.97	0.773695	10341	SHMT2	serine hydroxymethyltransferase 2 (mitochondrial)	6472	NM_001166356	Hs.741179
807	0.0039979	0.0123	99.67	143.88	1.44356	6840609	CGB1	chorionic gonadotropin, beta polypeptide 1	114335	NM_033377	Hs.659014
808	0.0040273	0.0124	562.68	802.85	1.42683	7650020	NCEH1	neutral cholesterol ester hydrolase 1	57552	NM_001146276	Hs.444099
809	0.0040306	0.0124	1988.06	1553.66	0.781496	4850494
810	0.0040392	0.0124	2775.28	3418.29	1.23169	5490608	VIMP	VCP-interacting membrane protein	55829	NM_018445	Hs.32148
811	0.0040462	0.0124	129.44	195.07	1.50703	2750187	NEXN	nexilin (F actin binding protein)	91624	NM_001172309	Hs.612385
812	0.0040476	0.0124	685.37	519.86	0.75851	10326	KIF22	kinesin family member 22	3835	NM_001256269	Hs.612151
813	0.0040494	0.0124	495.35	401.29	0.810114	240162	CAND1	cullin-associated and neddylation-dissociated 1	55832	NM_018448	Hs.546407
814	0.0040589	0.0124	973.7	746.99	0.767166	3180470	SDHA	succinate dehydrogenase complex, subunit A, flavoprotein (Fp)	6389	NM_004168	Hs.440475
815	0.0040658	0.0124	458.53	594.5	1.29653	3290187	PCMTD1	protein-L-isoaspartate (D-aspartate) O-methyltransferase domain containing 1	115294	NM_052937	Hs.671268
816	0.0040712	0.0124	173.54	311.52	1.79509	290730	HIST1H2BD	histone cluster 1, H2bd	3017	NM_021063	Hs.591797
817	0.0040739	0.0124	1081.54	2747.24	2.54012	2230594	LAMC2	laminin, gamma 2	3918	NM_005562	Hs.591484
818	0.0040963	0.0125	143.01	113.6	0.79435	3800035	GLS2	glutaminase 2 (liver, mitochondrial)	27165	NM_013267	Hs.212606
819	0.004126	0.0125	342.21	465.83	1.36124	2640392	TNFRSF6B	tumor necrosis factor receptor superfamily, member 6b, decoy	8771	NM_003823	Hs.744285
820	0.0041348	0.0125	102.62	154.55	1.50604	1070433
821	0.0041563	0.0126	580.63	369.79	0.636877	1010470	SAPCD2	suppressor APC domain containing 2	89958	NM_178448	Hs.19322
822	0.0041791	0.0126	4294.25	3248.75	0.756535	2340703
823	0.0041904	0.0127	5809.27	4582.63	0.788848	1770520	CYC1	cytochrome c-1	1537	NM_001916	Hs.289271
824	0.0042313	0.0128	366.49	279.38	0.762313	5260196	BCL7C	B-cell CLL/lymphoma 7C	9274	NM_004765	Hs.658547
825	0.0042352	0.0128	678.17	880.98	1.29905	3990136	PTPN12	protein tyrosine phosphatase, non-receptor type 12	5782	NM_001131008	Hs.61812
826	0.0042573	0.0128	502.5	365.2	0.726766	6590575	SPRY2	sprouty homolog 2 (Drosophila)	10253	NM_005842	Hs.18676
827	0.00427	0.0128	298.38	217.58	0.729204	3180484	OIP5	Opa interacting protein 5	11339	NM_007280	Hs.661645
828	0.0042743	0.0128	461.61	824.05	1.78516	5560195
829	0.0042834	0.0129	329.77	261.7	0.793583	6110706	CDC25C	cell division cycle 25C	995	NM_001790	Hs.656
830	0.0043632	0.0131	159.94	234.77	1.46786	6660630	TP53INP1	tumor protein p53 inducible nuclear protein 1	94241	NM_001135733	Hs.492261
831	0.0043917	0.0131	145.9	209.29	1.43448	130750	YPEL3	yippee-like 3 (Drosophila)	83719	NM_001145524	Hs.513491
832	0.0044219	0.0132	492.13	353.05	0.717392	3610091	CUTC	cutC copper transporter homolog (E. coli)	51076	NM_015960	Hs.16606
833	0.004426	0.0132	175.06	229.37	1.31024	3830274	CROT	carnitine O-octanoyltransferase	54677	NM_001143935	Hs.125039
834	0.0044312	0.0132	281.31	400.1	1.42227	2490754	MAP1LC3B	microtubule-associated protein 1 light chain 3 beta	81631	NM_022818	Hs.356061
835	0.0044369	0.0132	2246.35	2997.1	1.33421	6770326	NLRP8	NLR family, pyrin domain containing 8	126205	NM_176811	Hs.446925
836	0.0044468	0.0132	1298.68	1669.47	1.28551	3180746	BLOC1S6	biogenesis of lysosomal organelles complex-1, subunit 6, pallidin	26258	NM_012388	Hs.743980
837	0.0044601	0.0132	1455.73	1919.56	1.31862	4060017
838	0.0044615	0.0132	288.97	455.92	1.57774	4480170
839	0.0044654	0.0132	425.02	567.12	1.33434	6860544	FOXK1	forkhead box K1	221937	NM_001037165	Hs.487393
840	0.0044769	0.0133	3052.8	2294.58	0.751631	10414	PTTG1	pituitary tumor-transforming 1	9232	NM_004219	Hs.350966
841	0.0045375	0.0134	2108.58	1649.74	0.782394	5050082	PUF60	poly-U binding splicing factor 60KDa	22827	NM_001136033	Hs.521924
842	0.0045411	0.0134	475.01	329.13	0.692891	1570484	ATF5	activating transcription factor 5	22809	NM_001193646	Hs.9754
843	0.0045446	0.0134	841.44	1400.66	1.6646	7210681	LIPG	lipase, endothelial	9388	NM_006033	Hs.465102
844	0.0045838	0.0135	197.47	153.71	0.778397	2260747	HRK	harakiri, BCL2 interacting protein (contains only BH3 domain)	8739	NM_003806	Hs.87247
845	0.0046111	0.0136	1069.62	1410.89	1.31906	5550037	CNN2	calponin 2	1265	NM_004368	Hs.651512
846	0.0046155	0.0136	875.75	677.76	0.773919	2570379
847	0.0046378	0.0136	392.38	214.97	0.547862	6110301	KDELC2	KDEL (Lys-Asp-Glu-Leu) containing 2	143888	NM_153705	Hs.83286
848	0.00465	0.0136	861.7	661.08	0.767181	1710192
849	0.0046679	0.0137	194.23	252.29	1.29892	2030279	SERINC3	serine incorporator 3	10955	NM_006811	Hs.272168
850	0.0047059	0.0138	173.03	258.89	1.49621	4880392	FAM214B	family with sequence similarity 214, member B	80256	NM_025182	Hs.301696
851	0.0047177	0.0138	476.12	328	0.688902	3420593	LMNB1	lamin B1	4001	NM_001198557	Hs.89497
852	0.0047178	0.0138	135.61	108.34	0.798909	5720465	DNAJC12	DnaJ (Hsp40) homolog, subfamily C, member 12	56521	NM_021800	Hs.260720
853	0.0047335	0.0138	1111.08	840.5	0.756471	2140154	CYB5A	cytochrome b5 type A (microsomal)	1528	NM_001190807	Hs.465413
854	0.0047404	0.0138	108.47	271.51	2.50309	6180465	SLC2A6	solute carrier family 2 (facilitated glucose transporter), member 6	11182	NM_001145099	Hs.244378
855	0.0047407	0.0138	780.52	573.71	0.735036	3120086	PDSS1	prenyl (decaprenyl) diphosphate synthase, subunit 1	23590	NM_014317	Hs.558468
856	0.0047582	0.0138	881.93	1182.82	1.34117	1780619	EHD1	EH-domain containing 1	10938	NM_006795	Hs.523774
857	0.0047725	0.0138	727.68	1367.79	1.87966	3420288	PDPN	podoplanin	10630	NM_001006624	Hs.468675
858	0.0047954	0.0139	400.18	541.95	1.35427	5890136	ZSWIM8	zinc finger, SWIM-type containing 8	23053	NM_001242487	Hs.65135
859	0.0048018	0.0139	327.38	515.43	1.57441	3420452	TSPAN13	tetraspanin 13	27075	NM_014399	Hs.364544
860	0.0048098	0.0139	152.88	200.14	1.30913	2640619	ZNF91	zinc finger protein 91	7644	NM_003430	Hs.654471
861	0.0048282	0.0139	423.17	322.84	0.762909	1470647	KIF2C	kinesin family member 2C	11004	NM_006845	Hs.720061
862	0.0048581	0.014	157.9	226.64	1.43534	6590594	HIST1H2AC	histone cluster 1, H2ac	8334	NM_003512	Hs.744119
863	0.0049081	0.0141	303.97	467.53	1.53808	4860368	SLC35G2	solute carrier family 35, member G2	80723	NM_001097599	Hs.477692
864	0.0049171	0.0142	406.16	535.29	1.31793	1990438	PANK2	pantothenate kinase 2	80025	NM_024960	Hs.516859
865	0.0049287	0.0142	181.12	260.57	1.43866	1940274	IFI27L2	interferon, alpha-inducible protein 27-like 2	83982	NM_032036	Hs.94695
866	0.00493	0.0142	1819.17	2331.91	1.28185	450253	PTK2	protein tyrosine kinase 2	5747	NM_001199649	Hs.395482
867	0.0049505	0.0142	498.11	784.16	1.57427	70634	RABAC1	Rab acceptor 1 (prenylated)	10567	NM_006423	Hs.11417
868	0.0049723	0.0142	453.08	563.89	1.24457	2900451	MR1	major histocompatibility complex, class I-related	3140	NM_001194999	Hs.13500
869	0.0049768	0.0142	174.73	255.35	1.4614	1940524	UBASH3B	ubiquitin associated and SH3 domain containing B	84959	NM_032873	Hs.444075
870	0.0049814	0.0142	240.95	160.05	0.664246	4150270	ANKRD22	ankyrin repeat domain 22	118932	NM_144590	Hs.217484
871	0.0049952	0.0143	1562.58	2289	1.46488	4220259	CTSZ	cathepsin Z	1522	NM_001336	Hs.252549
872	0.0050288	0.0143	347.18	210.84	0.607293	1260669	KCNIP3	Kv channel interacting protein 3, calsenilin	30818	NM_001034914	Hs.437376
873	0.0050371	0.0143	430.07	334.4	0.777548	2450452	SLC9A3R1	solute carrier family 9, subfamily A (NHE3, cation proton antiporter 3), member 3 regulator 1	9368	NM_004252	Hs.741153
874	0.0050588	0.0144	1084.26	757.46	0.698596	7210435	RFC4	replication factor C (activator 1) 4, 37kDa	5984	NM_002916	Hs.732098
875	0.0050923	0.0145	295.77	455.2	1.53903	2680097	YPEL5	yippee-like 5 (Drosophila)	51646	NM_001127399	Hs.515890
876	0.0051016	0.0145	107.04	132.24	1.23543	2140398	CALCOCO1	calcium binding and coiled-coil domain 1	57658	NM_001143682	Hs.156667
877	0.005106	0.0145	260.78	351.98	1.34972	5890064	CALD1	caldesmon 1	800	NM_004342	Hs.490203
878	0.0051143	0.0145	346.79	478.69	1.38035	2480224	PGM3	phosphoglucomutase 3	5238	NM_001199917	Hs.661665
879	0.0051713	0.0146	513.07	672.78	1.31128	2510523	RBCK1	RanBP-type and C3HC4-type zinc finger containing 1	10616	NM_006462	Hs.247280
880	0.0051812	0.0146	178.8	140.68	0.786801	1510152	PSRC1	proline/serine-rich coiled-coil 1	84722	NM_001005290	Hs.405925
881	0.0052305	0.0148	548.62	663.07	1.20861	7510392	DIP2B	DIP2 disco-interacting protein 2 homolog B (Drosophila)	57609	NM_020849	Hs.505516
882	0.0053027	0.015	419.99	582.01	1.38577	4280093	LOC440157	uncharacterized LOC440157	440157	NM_001013701	Hs.474095
883	0.0053176	0.015	3058.69	2305.66	0.753806	5960253	TRMT5	tRNA methyltransferase 5 homolog (S. cerevisiae)	57570	NM_020810	Hs.380159
884	0.0053228	0.015	810.21	1157.17	1.42823	7610131	EPAS1	endothelial PAS domain protein 1	2034	NM_001430	Hs.468410
885	0.0053439	0.015	280.96	393.85	1.4018	1230307	RRBP1	ribosome binding protein 1	6238	NM_001042576	Hs.472213
886	0.0053633	0.0151	285.18	215.73	0.75647	7380102	SMC4	structural maintenance of chromosomes 4	10051	NM_001002799	Hs.58992
887	0.0053767	0.0151	582.55	752.75	1.29216	3930592	CAP2	CAP, adenylate cyclase-associated protein, 2 (yeast)	10486	NM_006366	Hs.132902
888	0.0053917	0.0151	424.09	562.11	1.32545	2490605	POFUT2	protein O-fucosyltransferase 2	23275	NM_015227	Hs.592164
889	0.0054227	0.0152	561.83	346.8	0.617269	5220612	ECHDC3	enoyl CoA hydratase domain containing 3	79746	NM_024693	Hs.22242
890	0.0054668	0.0153	356.06	473.51	1.32986	7100685	MST1R	macrophage stimulating 1 receptor (c-met-related tyrosine kinase)	4486	NM_001244937	Hs.517973
891	0.0054986	0.0153	340.16	614.03	1.80512	4490010	DAAM1	dishevelled associated activator of morphogenesis 1	23002	NM_001270520	Hs.19156
892	0.0055432	0.0155	364.38	473.95	1.3007	5090056	ARFGAP3	ADP-ribosylation factor GTPase activating protein 3	26286	NM_001142293	Hs.685225
893	0.0055532	0.0155	368.6	240.4	0.652198	4730674	SKP2	S-phase kinase-associated protein 2, E3 ubiquitin protein ligase	6502	NM_001243120	Hs.23348
894	0.005561	0.0155	291.49	437.01	1.49923	5360424	RPS6KA2	ribosomal protein S6 kinase, 90kDa, polypeptide 2	6196	NM_001006932	Hs.655277
895	0.0055914	0.0155	1004.6	786.35	0.782749	610243	THOC3	THO complex 3	84321	NM_032361	Hs.484227
896	0.0056151	0.0156	142.71	309.53	2.16894	6380669	SPOCK1	sparc/osteonectin, cwcv and kazal-like domains proteoglycan (testican) 1	6695	NM_004598	Hs.596136
897	0.0056185	0.0156	151.29	228.22	1.50849	2680475	ATL1	atlastin GTPase 1	51062	NM_001127713	Hs.584905
898	0.0056408	0.0156	389.02	538.2	1.38348	1240593	CFLAR	CASP8 and FADD-like apoptosis regulator	8837	NM_001127183	Hs.390736
899	0.0056963	0.0157	2527.19	2048.16	0.81045	4260520	METAP2	methionyl aminopeptidase 2	10988	NM_006838	Hs.444986
900	0.0056986	0.0157	123.07	337.28	2.74055	4150551	CSF3	colony stimulating factor 3 (granulocyte)	1440	NM_000759	Hs.2233
901	0.0057002	0.0157	461.16	331.2	0.718189	3870291	MFSD6	major facilitator superfamily domain containing 6	54842	NM_017694	Hs.418581
902	0.0057148	0.0158	238.43	301.54	1.26469	2600647	CEP41	centrosomal protein 41kDa	95681	NM_001257158	Hs.368315
903	0.0057245	0.0158	228.12	183.46	0.804226	3360491	MCTP1	multiple C2 domains, transmembrane 1	79772	NM_001002796	Hs.655087
904	0.0057322	0.0158	800.77	1113.58	1.39064	20110	CREB3L2	cAMP responsive element binding protein 3-like 2	64764	NM_001253775	Hs.490273
905	0.005787	0.0159	83.86	113.3	1.35106	1190026	APOBEC3G	apolipoprotein B mRNA editing enzyme, catalytic polypeptide-like 3G	60489	NM_021822	Hs.660143
906	0.0058013	0.0159	261.14	371.25	1.42165	3450326	NAGK	N-acetylglucosamine kinase	55577	NM_017567	Hs.7036
907	0.005932	0.0162	709.54	535.48	0.754686	6040487	RAD21	RAD21 homolog (S. pombe)	5885	NM_006265	Hs.81848
908	0.0059376	0.0162	109.31	158.26	1.44781	4890291	MOGAT2	monoacylglycerol O-acyltransferase 2	80168	NM_025098	Hs.288568
909	0.0059396	0.0162	746.3	1121.14	1.50226	4260253	NABP1	nucleic acid binding protein 1	64859	NM_001031716	Hs.591610
910	0.005942	0.0162	101.94	125.42	1.23033	770564	C1orf115	chromosome 1 open reading frame 115	79762	NM_024709	Hs.519839
911	0.0059558	0.0163	1377.91	1870.82	1.35772	1570193	ARHGDIB	Rho GDP dissociation inhibitor (GDI) beta	397	NM_001175	Hs.504877
912	0.0059779	0.0163	1497.36	1179.39	0.787646	2480722	UBE2T	ubiquitin-conjugating enzyme E2T (putative)	29089	NM_014176	Hs.5199
913	0.0059829	0.0163	5144	6791.25	1.32023	4670577	TMEM17	transmembrane protein 17	200728	NM_198276	Hs.308028
914	0.0060122	0.0164	544.31	682.39	1.25368	520192
915	0.006073	0.0165	1969.5	1557.19	0.790652	1340360	RCC2	regulator of chromosome condensation 2	55920	NM_001136204	Hs.380857
916	0.006086	0.0165	194.3	266.71	1.37267	6620201	KLHL24	kelch-like family member 24	54800	NM_017644	Hs.407709
917	0.0061148	0.0166	701.8	934.81	1.33202	6250093	GOLGA3	golgin A3	2802	NM_001172557	Hs.507333
918	0.0061251	0.0166	347.65	497.34	1.43058	3360646	MVP	major vault protein	9961	NM_005115	Hs.632177
919	0.0061357	0.0166	299	457.52	1.53017	5130093	PHLDB1	pleckstrin homology-like domain, family B, member 1	23187	NM_001144758	Hs.504062
920	0.0061641	0.0167	272.23	343.37	1.26132	1660220	FBXL19-AS1	FBXL19 antisense RNA 1 (head to head)	283932	NM_175901	Hs.711535
921	0.0061893	0.0167	95.22	131.85	1.38469	6560112	ANKRD1	ankyrin repeat domain 1 (cardiac muscle)	27063	NM_014391	Hs.448589
922	0.0062057	0.0167	523.32	389.45	0.744191	5820202
923	0.0062133	0.0167	381.98	505.95	1.32455	6450075	TFAP2C	transcription factor AP-2 gamma (activating enhancer binding protein 2 gamma)	7022	NM_003222	Hs.473152
924	0.0062246	0.0167	420.78	587.49	1.39619	4760521	HPS5	Hermansky-Pudlak syndrome 5	11234	NM_007216	Hs.437599
925	0.0062286	0.0167	640.43	862.34	1.3465	1050082	KIAA1147	KIAA1147	57189	NM_001080392	Hs.521240
926	0.0062299	0.0167	1370.51	2917.53	2.12879	1940296
927	0.0062307	0.0167	2010.83	1609.7	0.800515	5720520	SNHG6	small nucleolar RNA host gene 6 (non-protein coding)	641638	NR_002599	Hs.372680
928	0.0063513	0.017	3278.71	4246.98	1.29532	6560356	C2orf69	chromosome 2 open reading frame 69	205327	NM_153689	Hs.471040
929	0.0063621	0.017	96.47	147.56	1.52959	4830148	LDB2	LIM domain binding 2	9079	NM_001130834	Hs.714330
930	0.0063993	0.0171	85.09	113.47	1.33353	6180528	FN1	fibronectin 1	2335	NM_002026	Hs.203717
931	0.0064533	0.0172	227.07	173.74	0.765139	6940348	TIPIN	TIMELESS interacting protein	54962	NM_017858	Hs.744308
932	0.0065123	0.0174	693.53	504.04	0.726775	3520168
933	0.0065367	0.0174	356.51	279.49	0.783961	780022
934	0.0065489	0.0174	241.77	183.54	0.759151	4560288	ERBB3	v-erb-b2 erythroblastic leukemia viral oncogene homolog 3 (avian)	2065	NM_001005915	Hs.118681
935	0.0065562	0.0174	87.19	111.55	1.27939	6900707	DEFB103A	defensin, beta 103A	414325	NM_001081551	Hs.283082
936	0.0065616	0.0174	1514.08	2534.63	1.67404	2510091	COL8A1	collagen, type VIII, alpha 1	1295	NM_001850	Hs.654548
937	0.0065701	0.0174	1752.73	2231.93	1.2734	1240576	C7orf55	chromosome 7 open reading frame 55	154791	NM_197964	Hs.718441
938	0.0066259	0.0176	729.23	596.17	0.817534	2190010	RACGAP1	Rac GTPase activating protein 1	29127	NM_001126103	Hs.505469
939	0.0066362	0.0176	1053.71	815.83	0.774245	4280300	DIS3L	DIS3 mitotic control homolog (S. cerevisiae)-like	115752	NM_001143688	Hs.446251
940	0.006648	0.0176	383.1	300.89	0.785409	2630711	MCM4	minichromosome maintenance complex component 4	4173	NM_005914	Hs.460184
941	0.0066637	0.0176	520.83	641.78	1.23223	7560037	PPP1R18	protein phosphatase 1, regulatory subunit 18	170954	NM_001134870	Hs.101150
942	0.0067045	0.0177	3284.77	5319.57	1.61946	990372	COL17A1	collagen, type XVII, alpha 1	1308	NM_000494	Hs.117938
943	0.0067143	0.0177	592.56	813.06	1.37211	7210327	NCEH1	neutral cholesterol ester hydrolase 1	57552	NM_001146276	Hs.444099
944	0.0067548	0.0178	2056.94	2884.92	1.40253	1260040	EFEMP1	EGF containing fibulin-like extracellular matrix protein 1	2202	NM_001039348	Hs.732348
945	0.0067774	0.0178	585.81	416.49	0.710964	4780224	STMN3	stathmin-like 3	50861	NM_001276310	Hs.639609
946	0.0068836	0.0181	3007.29	2047.19	0.680742	6510246
947	0.006891	0.0181	326.18	265.7	0.814581	5720192	FANCE	Fanconi anemia, complementation group E	2178	NM_021922	Hs.302003
948	0.0068949	0.0181	431.61	545.29	1.26339	7150184	TDRD1	tudor domain containing 1	56165	NM_198795	Hs.333132
949	0.0069009	0.0181	201.44	279.91	1.38955	6760386	LINC00294	long intergenic non-protein coding RNA 294	283267	NR_015451	Hs.533701
950	0.0069018	0.0181	513.16	871.97	1.69922	2680100	TNIP1	TNFAIP3 interacting protein 1	10318	NM_001252385	Hs.355141
951	0.0069291	0.0181	186.93	244.43	1.3076	6620370	IKBIP	IKBKB interacting protein	121457	NM_153687	Hs.252543
952	0.0069393	0.0181	1086.33	1617.8	1.48923	4010064	P4HA2	prolyl 4-hydroxylase, alpha polypeptide II	8974	NM_001017973	Hs.519568
953	0.0069396	0.0181	3967.67	3010.11	0.758659	3440670
954	0.0069664	0.0182	319.62	219.65	0.687222	3400315	HMGN5	high mobility group nucleosome binding domain 5	79366	NM_030763	Hs.282204
955	0.0069717	0.0182	834.32	1122.59	1.34551	6400397	PXDN	peroxidasin homolog (Drosophila)	7837	NM_012293	Hs.332197
956	0.0069789	0.0182	7099.3	5900.05	0.831075	4900670	COX5A	cytochrome c oxidase subunit Va	9377	NM_004255	Hs.401903
957	0.0069992	0.0182	1024.21	1328.28	1.29688	5810367	N4BP2	NEDD4 binding protein 2	55728	NM_018177	Hs.391463
958	0.0069998	0.0182	445.69	622.91	1.39763	1030259	HPS5	Hermansky-Pudlak syndrome 5	11234	NM_007216	Hs.437599
959	0.0070605	0.0183	550.97	411.4	0.746683	2690528	SHMT1	serine hydroxymethyltransferase 1 (soluble)	6470	NM_004169	Hs.513987
960	0.0070713	0.0183	1064.01	796.75	0.748818	3840594	LSM4	LSM4 homolog, U6 small nuclear RNA associated (S. cerevisiae)	25804	NM_001252129	Hs.515255
961	0.0071028	0.0184	865.66	1082.12	1.25005	2850626	RAB5B	RAB5B, member RAS oncogene family	5869	NM_001252036	Hs.157659
962	0.0071219	0.0184	330.15	261.05	0.790701	830019	PPARG	peroxisome proliferator-activated receptor gamma	5468	NM_005037	Hs.162646
963	0.0071432	0.0184	104.7	138.3	1.32092	2470070	TBL1X	transducin (beta)-like 1X-linked	6907	NM_001139466	Hs.495656
964	0.0071602	0.0185	4548.27	5894.21	1.29592	1090646	METTL21A	methyltransferase like 21A	151194	NM_001127395	Hs.664764
965	0.0072811	0.0188	1608.6	512.18	0.318401	3400538	IGFBP7	insulin-like growth factor binding protein 7	3490	NM_001253835	Hs.479808
966	0.0072968	0.0188	302.18	467.77	1.54798	870600	GCNT1	glucosaminyl (N-acetyl) transferase 1, core 2	2650	NM_001097633	Hs.521568
967	0.0073149	0.0188	191.42	411.04	2.14732	5360743	COL16A1	collagen, type XVI, alpha 1	1307	NM_001856	Hs.368921
968	0.0073423	0.0189	484.53	384.73	0.794027	6380324	CKAP2L	cytoskeleton associated protein 2-like	150468	NM_152515	Hs.434250
969	0.0073933	0.019	756.44	589.3	0.779044	5910349	SPC24	SPC24, NDC80 kinetochore complex component, homolog (S. cerevisiae)	147841	NM_182513	Hs.381225
970	0.0074319	0.019	467.31	357.22	0.764418	7330253	MCM5	minichromosome maintenance complex component 5	4174	NM_006739	Hs.517582
971	0.0074424	0.019	156.85	226.83	1.44616	2650164	FGGY	FGGY carbohydrate kinase domain containing	55277	NM_001113411	Hs.444301
972	0.0074451	0.019	185.47	239.9	1.29347	1260039	THBS3	thrombospondin 3	7059	NM_001252607	Hs.169875
973	0.0074672	0.0191	949.56	726.39	0.764975	5310192	SPESP1	sperm equatorial segment protein 1	246777	NM_145658	Hs.657932
974	0.0074788	0.0191	1123.31	1616.43	1.43899	6550521	CLCA2	chloride channel accessory 2	9635	NM_006536	Hs.241551
975	0.0075145	0.0192	377.58	508.22	1.34599	6400639
976	0.0076117	0.0194	1071.89	841.91	0.785444	6130538	PFN2	profilin 2	5217	NM_002628	Hs.91747
977	0.007644	0.0195	166.2	220.46	1.32647	6650373	INSC	inscuteable homolog (Drosophila)	387755	NM_001031853	Hs.591997
978	0.0077876	0.0198	2000.09	1578.84	0.789384	2760719
979	0.0077882	0.0198	211.85	411.94	1.94449	4150725	LAMC2	laminin, gamma 2	3918	NM_005562	Hs.591484
980	0.0077885	0.0198	384.08	624.89	1.62698	6420470	PLD5	phospholipase D family, member 5	200150	NM_001195811	Hs.672452
981	0.0078073	0.0198	370.68	559.9	1.51047	5720735	JAG1	jagged 1	182	NM_000214	Hs.224012
982	0.0078721	0.0199	223.66	316.13	1.41344	2320615	FAM167A	family with sequence similarity 167, member A	83648	NM_053279	Hs.124299
983	0.007894	0.02	142.88	181.62	1.27114	940685	NAV1	neuron navigator 1	89796	NM_001167738	Hs.585374
984	0.0079126	0.02	570.72	789.46	1.38327	3420332	SLC37A3	solute carrier family 37 (glycerol-3-phosphate transporter), member 3	84255	NM_032295	Hs.446021
985	0.007915	0.02	290.97	463.03	1.59133	5290161	MIR22HG	MIR22 host gene (non-protein coding)	84981	NM_001001870	Hs.597755
986	0.0079548	0.0201	954.71	1236.88	1.29556	6370500	AGRN	agrin	375790	NM_198576	Hs.273330
987	0.0079627	0.0201	185.92	242.12	1.30228	3710035	PDZD2	PDZ domain containing 2	23037	NM_015022	Hs.481819
988	0.0079697	0.0201	801.72	1140.16	1.42214	7320594	ZYX	zyxin	7791	NM_001010972	Hs.490415
989	0.007981	0.0201	95.43	120.3	1.26061	5560575	TGM2	transglutaminase 2 (C polypeptide, protein-glutamine-gamma-glutamyltransferase)	7052	NM_004613	Hs.517033
990	0.0079903	0.0201	414.39	316.48	0.763725	2630433	CDT1	chromatin licensing and DNA replication factor 1	81620	NM_030928	Hs.122908
991	0.0079968	0.0201	87.68	122.45	1.39656	3870025
992	0.0080451	0.0202	128	165.96	1.29656	1410075	WIPI2	WD repeat domain, phosphoinositide interacting 2	26100	NM_001033518	Hs.122363
993	0.0080515	0.0202	156.58	207.36	1.32431	4200187	SNX24	sorting nexin 24	28966	NM_014035	Hs.483200
994	0.0081369	0.0204	196.53	242.27	1.23274	6380022	HMHA1	histocompatibility (minor) HA-1	23526	NM_001258328	Hs.465521
995	0.0081468	0.0204	254.23	343.45	1.35094	6330307	EGFR	epidermal growth factor receptor	1956	NM_005228	Hs.488293
996	0.0081977	0.0205	348.98	467.83	1.34056	780324	ZNF337	zinc finger protein 337	26152	NM_015655	Hs.633621
997	0.0082059	0.0205	467.34	305.57	0.653849	1430026	MFSD6	major facilitator superfamily domain containing 6	54842	NM_017694	Hs.418581
998	0.0082158	0.0205	2094.23	1585.01	0.756846	2600066	SUMO2	SMT3 suppressor of mif two 3 homolog 2 (S. cerevisiae)	6613	NM_001005849	Hs.380973
999	0.0082574	0.0206	970.77	1324.45	1.36433	4390703	PTPN1	protein tyrosine phosphatase, non-receptor type 1	5770	NM_002827	Hs.417549
1000	0.0082643	0.0206	84.21	142.45	1.6916	3290458	FEZ1	fasciculation and elongation protein zeta 1 (zygin I)	9638	NM_005103	Hs.224008
1001	0.0082834	0.0206	594.85	440.35	0.740271	4120538
1002	0.0083185	0.0206	1147.84	1533.26	1.33578	2760427	PYGL	phosphorylase, glycogen, liver	5836	NM_001163940	Hs.282417
1003	0.0083847	0.0208	223.08	286.97	1.2864	2600114	GALNT3	UDP-N-acetyl-alpha-D-galactosamine:polypeptide N-acetylgalactosaminyltransferase 3 (GalNAc-T3)	2591	NM_004482	Hs.170986
1004	0.0083917	0.0208	92.66	133	1.43536	20100	ADAMTS6	ADAM metallopeptidase with thrombospondin type 1 motif, 6	11174	NM_197941	Hs.482291
1005	0.0084361	0.0209	803.79	1077.98	1.34112	6020152	SH3KBP1	SH3-domain kinase binding protein 1	30011	NM_001024666	Hs.726365
1006	0.0084772	0.021	339.35	265.8	0.783262	4590167	C4orf32	chromosome 4 open reading frame 32	132720	NM_152400	Hs.23439
1007	0.0085151	0.021	255.84	345.55	1.35065	2030386	COPG2	coatomer protein complex, subunit gamma 2	26958	NM_012133	Hs.6421
1008	0.0085243	0.021	926.73	734.88	0.792982	6660600	COQ9	coenzyme Q9 homolog (S. cerevisiae)	57017	NM_020312	Hs.513632
1009	0.008573	0.0211	481.83	325.58	0.675716	6280332	CXCL16	chemokine (C-X-C motif) ligand 16	58191	NM_001100812	Hs.513885
1010	0.0086868	0.0214	211.96	274.06	1.29298	2710324	HELZ	helicase with zinc finger	9931	NM_014877	Hs.370140
1011	0.0087411	0.0215	620.64	777.69	1.25305	780189	ZNF786	zinc finger protein 786	136051	NM_152411	Hs.729572
1012	0.008766	0.0215	366.56	525.3	1.43305	6020736	UBE2H	ubiquitin-conjugating enzyme E2H	7328	NM_001202498	Hs.643548
1013	0.0087907	0.0216	158.77	208.86	1.31549	1440768	TANC2	tetratricopeptide repeat, ankyrin repeat and coiled-coil containing 2	26115	NM_015623	Hs.410889
1014	0.0088178	0.0216	273.52	341.67	1.24916	2600746	VAT1	vesicle amine transport protein 1 homolog (T. californica)	10493	NM_006373	Hs.514199
1015	0.0089386	0.0219	97.65	161.82	1.65714	4040215	RGS11	regulator of G-protein signaling 11	8786	NM_003834	Hs.65756
1016	0.0089737	0.022	536.17	368.39	0.687077	6510327	SNORD96A	small nucleolar RNA, C/D box 96A	619571	NR_002592
1017	0.0090395	0.0221	818.44	1454.32	1.77694	3360452	COL8A1	collagen, type VIII, alpha 1	1295	NM_001850	Hs.654548
1018	0.0090869	0.0222	382.7	493.81	1.29033	3780594
1019	0.0091699	0.0224	403.87	515.96	1.27754	6220202	PTGR2	prostaglandin reductase 2	145482	NM_001146154	Hs.632344
1020	0.009182	0.0224	1686.03	1158.25	0.686969	5220653	NARS	asparaginyl-tRNA synthetase	4677	NM_004539	Hs.465224
1021	0.0091914	0.0224	4863.21	7003.67	1.44013	6450543	CST3	cystatin C	1471	NM_000099	Hs.304682
1022	0.0091943	0.0224	609.2	439.38	0.721241	1030289	SMAD4	SMAD family member 4	4089	NM_005359	Hs.75862
1023	0.009227	0.0224	217.74	279.94	1.28566	3800202
1024	0.0092287	0.0224	144.06	224.34	1.55727	4390575	VSTM2L	V-set and transmembrane domain containing 2 like	128434	NM_080607	Hs.517029
1025	0.0092425	0.0224	418.59	338.26	0.808094	7150280
1026	0.009262	0.0225	123.93	170.92	1.37917	1230132	FADS3	fatty acid desaturase 3	3995	NM_021727	Hs.21765
1027	0.0092819	0.0225	220.89	339.61	1.53746	4180041
1028	0.0093223	0.0226	203.92	161.81	0.793497	7570630	PEG10	paternally expressed 10	23089	NM_001040152	Hs.147492
1029	0.0093915	0.0227	694.4	1035.25	1.49086	6060440	FNDC3B	fibronectin type III domain containing 3B	64778	NM_001135095	Hs.159430
1030	0.0094076	0.0227	1231.85	995.08	0.807793	3780619	TMEM14A	transmembrane protein 14A	28978	NM_014051	Hs.94896
1031	0.0094407	0.0228	123.08	169.36	1.37602	3930750	IRAK2	interleukin-1 receptor-associated kinase 2	3656	NM_001570	Hs.449207
1032	0.0095129	0.0229	821.29	1112.93	1.3551	4200504	MET	met proto-oncogene (hepatocyte growth factor receptor)	4233	NM_000245	Hs.132966
1033	0.0095177	0.0229	159.72	209.94	1.31443	1450634	TINAGL1	tubulointerstitial nephritis antigen-like 1	64129	NM_001204414	Hs.199368
1034	0.0095623	0.023	2090.42	1694.17	0.810445	2320093	PIGY	phosphatidylinositol glycan anchor biosynthesis, class Y	84992	NM_001042616	Hs.26136
1035	0.0096016	0.0231	113.43	146.92	1.29525	3400598	WIPI1	WD repeat domain, phosphoinositide interacting 1	55062	NM_017983	Hs.463964
1036	0.009614	0.0231	284.55	390.17	1.37118	5720537	ACPL2	acid phosphatase-like 2	92370	NM_001037172	Hs.657887
1037	0.0096538	0.0232	779.13	587	0.753404	2640554	EEF1B2	eukaryotic translation elongation factor 1 beta 2	1933	NM_001037663	Hs.421608
1038	0.0096911	0.0232	86.09	113.85	1.32245	110575	ARHGAP44	Rho GTPase activating protein 44	9912	NM_014859	Hs.499758
1039	0.009764	0.0234	745.87	1045.13	1.40122	6370187	RAI14	retinoic acid induced 14	26064	NM_001145520	Hs.431400
1040	0.0097911	0.0234	464.49	626.37	1.34851	10685	ANTXR2	anthrax toxin receptor 2	118429	NM_001145794	Hs.162963
1041	0.0098068	0.0234	179.78	132.71	0.73818	6270411	GAS1	growth arrest-specific 1	2619	NM_002048	Hs.65029
1042	0.0098208	0.0234	3045.65	2300.42	0.755313	4590026	IMPDH2	IMP (inosine 5'-monophosphate) dehydrogenase 2	3615	NM_000884	Hs.654400
1043	0.0098423	0.0235	2205.09	3018.48	1.36887	990332	FAM175A	family with sequence similarity 175, member A	84142	NM_139076	Hs.334772
1044	0.0098706	0.0235	90.15	143.36	1.59024	3450687	CCDC147	coiled-coil domain containing 147	159686	NM_001008723	Hs.253576
1045	0.0099077	0.0236	2520.53	1720.32	0.682523	6620528	MT1X	metallothionein 1X	4501	NM_005952	Hs.374950
1046	0.0099267	0.0236	309.77	241.6	0.779933	4760053	TRABD2A	TraB domain containing 2A	129293	NM_001080824	Hs.469134
1047	0.0100182	0.0238	157.29	204.11	1.29767	6980541	TIMP2	TIMP metallopeptidase inhibitor 2	7077	NM_003255	Hs.633514
1048	0.0100247	0.0238	3193.37	2568.51	0.804326	6650053	MCM3	minichromosome maintenance complex component 3	4172	NM_001270472	Hs.179565
1049	0.0100328	0.0238	718.36	933.28	1.29918	270609	ANXA2P1	annexin A2 pseudogene 1	303	NR_001562	Hs.546235
1050	0.0100477	0.0238	905.16	664.13	0.733716	130414
1051	0.0101134	0.0239	243.07	184.62	0.759534	1570309	NEK2	NIMA-related kinase 2	4751	NM_001204182	Hs.153704
1052	0.0101265	0.0239	447.49	335.15	0.748955	7400025	MTFP1	mitochondrial fission process 1	51537	NM_001003704	Hs.713636
1053	0.0101611	0.024	2903.77	2228.3	0.767382	2680170	HSPE1	heat shock 10kDa protein 1 (chaperonin 10)	3336	NM_002157	Hs.1197
1054	0.010203	0.0241	325.49	247.7	0.761006	1980669	SNORD68	small nucleolar RNA, C/D box 68	606500	NR_002450
1055	0.0103108	0.0243	96.13	134.43	1.39842	1690259	PAPSS2	3'-phosphoadenosine 5'-phosphosulfate synthase 2	9060	NM_001015880	Hs.524491
1056	0.0103176	0.0243	792.25	974.13	1.22957	4920523	HOXC6	homeobox C6	3223	NM_004503	Hs.549040
1057	0.0103449	0.0243	84.08	163.07	1.93946	4010181	FOLR3	folate receptor 3 (gamma)	2352	NM_000804	Hs.352
1058	0.0103767	0.0244	1354.68	918.49	0.678013	2480041
1059	0.0104059	0.0244	313.07	409.38	1.30763	1710546	CHST12	carbohydrate (chondroitin 4) sulfotransferase 12	55501	NM_001243794	Hs.213088
1060	0.0104642	0.0246	286.05	199.16	0.696242	730292	RNFT2	ring finger protein, transmembrane 2	84900	NM_001109903	Hs.437195
1061	0.0104821	0.0246	487.38	627.43	1.28735	1010253	NT5C2	5'-nucleotidase, cytosolic II	22978	NM_001134373	Hs.97439
1062	0.0104865	0.0246	90.64	115.83	1.27791	5690148	REPS2	RALBP1 associated Eps domain containing 2	9185	NM_001080975	Hs.186810
1063	0.0105399	0.0247	1183.28	1559.3	1.31778	1260341	IL13RA1	interleukin 13 receptor, alpha 1	3597	NM_001560	Hs.496646
1064	0.0105581	0.0247	854.09	619.92	0.725825	1500139	HS3ST3A1	heparan sulfate (glucosamine) 3-O-sulfotransferase 3A1	9955	NM_006042	Hs.462270
1065	0.01057	0.0247	5799.08	4895.29	0.844149	6580577	HNRNPD	heterogeneous nuclear ribonucleoprotein D (AU-rich element RNA binding protein 1, 37kDa)	3184	NM_001003810	Hs.480073
1066	0.0105937	0.0247	222.45	166.79	0.749786	4810592	SYT15	synaptotagmin XV	83849	NM_031912	Hs.696346
1067	0.0106671	0.0249	463.8	662.97	1.42943	1500669	MYO1B	myosin IB	4430	NM_001130158	Hs.439620
1068	0.0107672	0.0251	234.28	338.34	1.44417	6560072
1069	0.010773	0.0251	427.29	350.64	0.820614	2340524	ALG14	ALG14, UDP-N-acetylglucosaminyltransferase subunit	199857	NM_144988	Hs.408927
1070	0.0107869	0.0251	126.04	154.53	1.22604	2450762	IKBKE	inhibitor of kappa light polypeptide gene enhancer in B-cells, kinase epsilon	9641	NM_001193321	Hs.321045
1071	0.0108363	0.0252	208	142.03	0.682837	620102	MALL	mal, T-cell differentiation protein-like	7851	NM_005434	Hs.185055
1072	0.0108421	0.0252	848.36	1091.06	1.28608	6760008	DBN1	drebrin 1	1627	NM_004395	Hs.130316
1073	0.0108672	0.0252	670.02	277.86	0.414704	4670138	SLC27A2	solute carrier family 27 (fatty acid transporter), member 2	11001	NM_001159629	Hs.11729
1074	0.0109144	0.0253	3398.64	4397.24	1.29382	2630379	ZNF69	zinc finger protein 69	7620	NM_021915	Hs.661955
1075	0.0110003	0.0254	1855.63	1466.54	0.790319	5910689	SMC4	structural maintenance of chromosomes 4	10051	NM_001002799	Hs.58992
1076	0.0110137	0.0254	1848.77	2345.2	1.26852	7560612	C21orf58	chromosome 21 open reading frame 58	54058	NM_058180	Hs.236572
1077	0.0110211	0.0254	93	115.69	1.24398	4830471	TNIP3	TNFAIP3 interacting protein 3	79931	NM_001128843	Hs.208206
1078	0.0110449	0.0255	298.92	417.7	1.39736	6420309	FAM134B	family with sequence similarity 134, member B	54463	NM_001034850	Hs.744032
1079	0.0111084	0.0256	200.65	307.43	1.53217	6420465	GABARAPL1	GABA(A) receptor-associated protein like 1	23710	NM_031412	Hs.524250
1080	0.0111386	0.0256	197.11	249.4	1.26528	3930382	NMT2	N-myristoyltransferase 2	9397	NM_004808	Hs.60339
1081	0.0111912	0.0257	2957.43	3806.37	1.28705	2600273	CATSPER2	cation channel, sperm associated 2	117155	NM_054020	Hs.662284
1082	0.0112125	0.0258	928.08	667.18	0.718882	830491	HS6ST2	heparan sulfate 6-O-sulfotransferase 2	90161	NM_001077188	Hs.385956
1083	0.0112636	0.0259	4222.55	3350.55	0.79349	2640341	FKBP5	FK506 binding protein 5	2289	NM_001145775	Hs.407190
1084	0.0112819	0.0259	135.04	176.33	1.30576	5570020	RAET1G	retinoic acid early transcript 1G	353091	NM_001001788	Hs.558792
1085	0.0113592	0.026	177.22	222.21	1.25387	4570630	ALS2CL	ALS2 C-terminal like	259173	NM_001190707	Hs.517937
1086	0.0113759	0.0261	180.34	234.79	1.30193	1050682	HERPUD2	HERPUD family member 2	64224	NM_022373	Hs.744217
1087	0.0114064	0.0261	856.77	1217.72	1.42129	3460187	UAP1	UDP-N-acteylglucosamine pyrophosphorylase 1	6675	NM_003115	Hs.492859
1088	0.0114148	0.0261	1394.05	1083.66	0.777347	1070286	M6PR	mannose-6-phosphate receptor (cation dependent)	4074	NM_001207024	Hs.134084
1089	0.0114709	0.0262	92.92	121	1.3022	4010133
1090	0.0115296	0.0263	609.43	782.64	1.28422	830639
1091	0.0115579	0.0263	175.98	229.51	1.30418	4900711	ABCA12	ATP-binding cassette, sub-family A (ABC1), member 12	26154	NM_015657	Hs.134585
1092	0.0115722	0.0264	2705.92	3519.14	1.30053	7380390	AOC4	amine oxidase, copper containing 3 (vascular adhesion protein 1) pseudogene	90586	NR_002773	Hs.367781
1093	0.011592	0.0264	238.18	298.72	1.25418	5420376	COG6	component of oligomeric golgi complex 6	57511	NM_001145079	Hs.507805
1094	0.0116073	0.0264	85.93	107.19	1.24741	2650482	PTPRE	protein tyrosine phosphatase, receptor type, E	5791	NM_006504	Hs.127022
1095	0.0116404	0.0264	193.87	258.68	1.3343	1570168	PRICKLE2	prickle homolog 2 (Drosophila)	166336	NM_198859	Hs.743295
1096	0.0116925	0.0265	258.32	351.45	1.36052	2350091	LPXN	leupaxin	9404	NM_001143995	Hs.125474
1097	0.011693	0.0265	408.05	259.58	0.636148	5690132	FAM195A	family with sequence similarity 195, member A	84331	NM_032371	Hs.706105
1098	0.011781	0.0267	124.39	248.63	1.99879	290593	FGF2	fibroblast growth factor 2 (basic)	2247	NM_002006	Hs.284244
1099	0.0118029	0.0267	1739.71	1386.43	0.796932	4050370	METTL5	methyltransferase like 5	29081	NM_014168	Hs.743397
1100	0.0118137	0.0267	664.35	516.66	0.777692	3190470	PLK4	polo-like kinase 4	10733	NM_001190799	Hs.172052
1101	0.0118291	0.0267	935.4	1237.69	1.32317	4050072	TMEM189	transmembrane protein 189	387521	NM_001162505	Hs.420529
1102	0.0118547	0.0268	122.45	159.25	1.30053	6480491	EPB41L5	erythrocyte membrane protein band 4.1 like 5	57669	NM_001184937	Hs.369232
1103	0.0118833	0.0268	498.35	924.48	1.85508	5560246	TPM1	tropomyosin 1 (alpha)	7168	NM_000366	Hs.133892
1104	0.0119146	0.0268	228.72	183.32	0.801504	7100008	C14orf80	chromosome 14 open reading frame 80	283643	NM_001134875	Hs.720306
1105	0.0119661	0.0269	401.2	319.34	0.795962	1820092	TMEM251	transmembrane protein 251	26175	NM_001098621	Hs.275352
1106	0.0119701	0.0269	594.37	708.85	1.19261	7510719	TRAF3IP2	TRAF3 interacting protein 2	10758	NM_001164281	Hs.561514
1107	0.0120361	0.027	1509.72	2199.92	1.45717	6060484	MARCKS	myristoylated alanine-rich protein kinase C substrate	4082	NM_002356	Hs.519909
1108	0.012038	0.027	276.72	343.72	1.24212	6200672	NUB1	negative regulator of ubiquitin-like proteins 1	51667	NM_001243351	Hs.647082
1109	0.0120737	0.0271	278.05	639	2.29815	650678	TAGLN	transgelin	6876	NM_001001522	Hs.410977
1110	0.0121747	0.0273	102.89	148.06	1.43901	6940500	BDKRB1	bradykinin receptor B1	623	NM_000710	Hs.525572
1111	0.0121793	0.0273	305.75	388.2	1.26966	1940692	LTBP2	latent transforming growth factor beta binding protein 2	4053	NM_000428	Hs.512776
1112	0.0122027	0.0273	5848.65	7621.43	1.30311	6770286	SLC25A51	solute carrier family 25, member 51	92014	NM_033412	Hs.634120
1113	0.0122663	0.0274	383.79	301.41	0.785351	3850167	NUDT3	nudix (nucleoside diphosphate linked moiety X)-type motif 3	11165	NM_006703	Hs.188882
1114	0.0122914	0.0274	214.45	278	1.29634	2470220	SRGAP1	SLIT-ROBO Rho GTPase activating protein 1	57522	NM_020762	Hs.210751
1115	0.0123131	0.0275	1308.08	1045.91	0.799576	5870403	CEPT1	choline/ethanolamine phosphotransferase 1	10390	NM_001007794	Hs.363572
1116	0.0123752	0.0276	752.96	1047.38	1.39102	1510392	LAMB1	laminin, beta 1	3912	NM_002291	Hs.650585
1117	0.0123963	0.0276	497.85	600.49	1.20617	1580735	NUPL2	nucleoporin like 2	11097	NM_007342	Hs.408241
1118	0.0124946	0.0278	603.99	880.92	1.4585	2450465	CYBRD1	cytochrome b reductase 1	79901	NM_001127383	Hs.221941
1119	0.0125392	0.0279	854.47	1085.24	1.27007	460452
1120	0.0126286	0.028	514.2	419.61	0.816044	940240	C1orf112	chromosome 1 open reading frame 112	55732	NM_018186	Hs.443551
1121	0.0126857	0.0281	998.21	1304.17	1.30651	4860195	SLC35A2	solute carrier family 35 (UDP-galactose transporter), member A2	7355	NM_001032289	Hs.21899
1122	0.012707	0.0282	173.61	631.68	3.6385	840685	IL1B	interleukin 1, beta	3553	NM_000576	Hs.126256
1123	0.0127159	0.0282	3481.86	4398.35	1.26322	4880477
1124	0.0127334	0.0282	280.48	387.13	1.38024	7320039	VEGFC	vascular endothelial growth factor C	7424	NM_005429	Hs.435215
1125	0.0127876	0.0283	214.7	292.29	1.36139	2360706	TOM1	target of myb1 (chicken)	10043	NM_001135729	Hs.474705
1126	0.0128091	0.0283	1112.76	1454.51	1.30712	2000477	MIR205	microRNA 205	406988	NR_029622
1127	0.0128194	0.0283	327.22	259.17	0.792036	2000458	NUF2	NUF2, NDC80 kinetochore complex component, homolog (S. cerevisiae)	83540	NM_031423	Hs.651950
1128	0.0128481	0.0283	370.46	284.31	0.767451	3800474	ZWINT	ZW10 interactor, kinetochore protein	11130	NM_001005413	Hs.591363
1129	0.0129077	0.0284	115.72	185.29	1.60119	2360326	TAGLN	transgelin	6876	NM_001001522	Hs.410977
1130	0.0129233	0.0284	120.37	164.42	1.36595	4480537	CCNG2	cyclin G2	901	NM_004354	Hs.740456
1131	0.0129313	0.0284	1207.42	1603.78	1.32827	1850561	LMOD3	leiomodin 3 (fetal)	56203	NM_198271	Hs.350621
1132	0.0129513	0.0285	4842.37	6249.68	1.29062	7150167	PON2	paraoxonase 2	5445	NM_000305	Hs.530077
1133	0.0129723	0.0285	122.85	168.32	1.37013	1430142	BMP1	bone morphogenetic protein 1	649	NM_001199	Hs.1274
1134	0.0130077	0.0285	2246.69	1219	0.542576	6370369	CD14	CD14 molecule	929	NM_000591	Hs.163867
1135	0.0130924	0.0287	130.7	185.7	1.42081	2940446	TGM2	transglutaminase 2 (C polypeptide, protein-glutamine-gamma-glutamyltransferase)	7052	NM_004613	Hs.517033
1136	0.013123	0.0287	374.27	472.43	1.26227	2260131	PLCG1	phospholipase C, gamma 1	5335	NM_002660	Hs.268177
1137	0.0131329	0.0287	172.49	207.6	1.20355	7100215	TSC22D2	TSC22 domain family, member 2	9819	NM_014779	Hs.722470
1138	0.0131944	0.0288	199.74	160.12	0.801642	1740753	CBWD3	COBW domain containing 3	445571	NM_201453	Hs.645337
1139	0.0132336	0.0289	1199.45	831.97	0.693626	7380181	ELOVL6	ELOVL fatty acid elongase 6	79071	NM_001130721	Hs.412939
1140	0.0132408	0.0289	474.36	369.89	0.779766	3440703	C17orf58	chromosome 17 open reading frame 58	284018	NM_181655	Hs.90790
1141	0.0132875	0.029	1288.93	1045.5	0.811138	50553	SIGMAR1	sigma non-opioid intracellular receptor 1	10280	NM_005866	Hs.522087
1142	0.0134331	0.0293	223.19	271.93	1.21838	510703
1143	0.013452	0.0293	2121.3	2734.51	1.28907	5570593	KIAA1751	KIAA1751	85452	NM_001080484	Hs.232092
1144	0.0135444	0.0294	257.14	317.02	1.23287	1240176	PPP1R13L	protein phosphatase 1, regulatory subunit 13 like	10848	NM_001142502	Hs.466937
1145	0.0137068	0.0298	652.12	810.99	1.24362	3130576	CHIC2	cysteine-rich hydrophobic domain 2	26511	NM_012110	Hs.335393
1146	0.013724	0.0298	90.51	121.1	1.33797	5270022	CGB5	chorionic gonadotropin, beta polypeptide 5	93659	NM_033043	Hs.172944
1147	0.0137559	0.0298	1245.71	1811.1	1.45387	940431	CALU	calumenin	813	NM_001130674	Hs.743262
1148	0.0137667	0.0298	423.61	354.29	0.836359	1240309	FOXRED1	FAD-dependent oxidoreductase domain containing 1	55572	NM_017547	Hs.317190
1149	0.0137668	0.0298	288.8	227.94	0.789266	3180242	CXorf64	chromosome X open reading frame 64	100130613	NM_001122716	Hs.130370
1150	0.0138474	0.0299	5968.27	7494.51	1.25573	7610528	ZNF14	zinc finger protein 14	7561	NM_021030	Hs.659932
1151	0.0138671	0.0299	3214.34	3969.65	1.23498	620008	PLIN3	perilipin 3	10226	NM_001164189	Hs.140452
1152	0.0138675	0.0299	416.11	555.82	1.33575	2230433	TMEM154	transmembrane protein 154	201799	NM_152680	Hs.518900
1153	0.0139103	0.03	85.73	113.03	1.31844	1400274	IL32	interleukin 32	9235	NM_001012631	Hs.943
1154	0.0139191	0.03	86.63	126.74	1.463	4220437	UCN2	urocortin 2	90226	NM_033199	Hs.631914
1155	0.0139617	0.0301	96.94	136.96	1.41283	3990307	MIR302C	microRNA 302c	442895	NR_029858
1156	0.0140089	0.0301	589.47	466.31	0.791067	3310307	EVA1C	eva-1 homolog C (C. elegans)	59271	NM_058187	Hs.208358
1157	0.0140105	0.0301	457.66	577.94	1.26282	6280609	CEP41	centrosomal protein 41kDa	95681	NM_001257158	Hs.368315
1158	0.0140163	0.0301	283.19	354.97	1.25347	730673	PCMTD2	protein-L-isoaspartate (D-aspartate) O-methyltransferase domain containing 2	55251	NM_001104925	Hs.279562
1159	0.0140182	0.0301	375.87	296.65	0.789236	4060131	C3orf58	chromosome 3 open reading frame 58	205428	NM_001134470	Hs.288954
1160	0.0141191	0.0303	378.25	471.42	1.24632	1260730	EPHB4	EPH receptor B4	2050	NM_004444	Hs.437008
1161	0.0141326	0.0303	103.51	127.41	1.2309	4070626	VANGL2	vang-like 2 (van gogh, Drosophila)	57216	NM_020335	Hs.99477
1162	0.0141733	0.0303	636.98	510.83	0.801956	4040343
1163	0.0142868	0.0306	321.98	406.3	1.26188	4610220	AGTRAP	angiotensin II receptor-associated protein	57085	NM_001040194	Hs.464438
1164	0.0143337	0.0306	336.74	770.86	2.28918	2640324	SLC46A3	solute carrier family 46, member 3	283537	NM_001135919	Hs.117167
1165	0.0144177	0.0308	1011.68	1435.56	1.41899	780019
1166	0.0144258	0.0308	188.95	247.32	1.30892	5570348	SH3RF2	SH3 domain containing ring finger 2	153769	NM_152550	Hs.443728
1167	0.0144735	0.0308	137.88	203.49	1.47585	3180039	RGL1	ral guanine nucleotide dissociation stimulator-like 1	23179	NM_015149	Hs.497148
1168	0.0144741	0.0308	249.63	297.74	1.19273	2750324	PRKCZ	protein kinase C, zeta	5590	NM_001033581	Hs.496255
1169	0.0144785	0.0308	158.87	128.13	0.806508	4120193	PROM2	prominin 2	150696	NM_001165977	Hs.469313
1170	0.0144991	0.0308	411.11	557.84	1.35691	6250435	ARHGEF3	Rho guanine nucleotide exchange factor (GEF) 3	50650	NM_001128615	Hs.476402
1171	0.0145213	0.0308	1070.13	1698.35	1.58705	3390551
1172	0.0145688	0.0309	268.27	210.67	0.785291	1440072	SNORD65	small nucleolar RNA, C/D box 65	692106	NR_003054
1173	0.0146397	0.031	9122.56	6826.29	0.748287	5870328
1174	0.0147328	0.0312	734.55	475.47	0.647294	2640292	CTGF	connective tissue growth factor	1490	NM_001901	Hs.410037
1175	0.0147401	0.0312	147.36	117.83	0.799606	7550292	SELENBP1	selenium binding protein 1	8991	NM_001258288	Hs.632460
1176	0.0147573	0.0312	341.73	454.98	1.3314	6940561	IFI27L2	interferon, alpha-inducible protein 27-like 2	83982	NM_032036	Hs.94695
1177	0.0147766	0.0312	816.75	662.46	0.811093	1500504	AKR1A1	aldo-keto reductase family 1, member A1 (aldehyde reductase)	10327	NM_001202413	Hs.474584
1178	0.0147977	0.0312	471.23	374.95	0.795684	2900041	H2AFY2	H2A histone family, member Y2	55506	NM_018649	Hs.499953
1179	0.0148024	0.0312	257.42	456.88	1.77484	3940088	ZBED2	zinc finger, BED-type containing 2	79413	NM_024508	Hs.136912
1180	0.0149294	0.0315	371.6	193.22	0.519968	2000154
1181	0.0149921	0.0316	86.69	105.98	1.22252	3940392	PRUNE2	prune homolog 2 (Drosophila)	158471	NM_015225	Hs.262857
1182	0.0150184	0.0316	262.25	405.94	1.54791	2600440	LIPG	lipase, endothelial	9388	NM_006033	Hs.465102
1183	0.0150462	0.0316	612.24	397.78	0.649713	1010114	ACOX2	acyl-CoA oxidase 2, branched chain	8309	NM_003500	Hs.444959
1184	0.0150867	0.0317	1013.98	1337.71	1.31927	2450608	ACO1	aconitase 1, soluble	48	NM_002197	Hs.567229
1185	0.0151192	0.0317	7103.06	5348.68	0.753011	3060477	RPL8	ribosomal protein L8	6132	NM_000973	Hs.178551
1186	0.0151705	0.0318	301.43	227.86	0.75593	3870372	MND1	meiotic nuclear divisions 1 homolog (S. cerevisiae)	84057	NM_001253861	Hs.294088
1187	0.0151847	0.0318	355.34	537.66	1.51309	5820563	CDH13	cadherin 13, H-cadherin (heart)	1012	NM_001220488	Hs.654386
1188	0.0153321	0.0321	442	360	0.81448	6330187	PLS1	plastin 1	5357	NM_001145319	Hs.203637
1189	0.0153742	0.0322	1413.68	1081.54	0.765053	1070047	CDC42EP4	CDC42 effector protein (Rho GTPase binding) 4	23580	NM_012121	Hs.3903
1190	0.0154586	0.0323	89.06	121.79	1.36751	3400239
1191	0.0154639	0.0323	675.44	503.78	0.745855	6200202	APIP	APAF1 interacting protein	51074	NM_015957	Hs.447794
1192	0.0155029	0.0323	143.63	196.53	1.36831	1820592	HIST2H2AA3	histone cluster 2, H2aa3	8337	NM_003516	Hs.530461
1193	0.0155222	0.0324	325.17	238.53	0.733555	1400056	SNORD30	small nucleolar RNA, C/D box 30	9299	NR_002561
1194	0.0156099	0.0325	239.43	184.67	0.77129	1010538	SAPCD2	suppressor APC domain containing 2	89958	NM_178448	Hs.19322
1195	0.0156744	0.0326	106.87	83.56	0.781885	4250471	TMPRSS15	transmembrane protease, serine 15	5651	NM_002772	Hs.149473
1196	0.0156981	0.0326	233.2	310.59	1.33186	5130136	CD82	CD82 molecule	3732	NM_001024844	Hs.527778
1197	0.015766	0.0328	221.31	278.59	1.25882	2600491	NAPB	N-ethylmaleimide-sensitive factor attachment protein, beta	63908	NM_022080	Hs.269471
1198	0.015881	0.033	246.25	186.4	0.756954	7560543	MOCS1	molybdenum cofactor synthesis 1	4337	NM_001075098	Hs.357128
1199	0.015959	0.0331	753.36	985.88	1.30864	1110300	TMEM154	transmembrane protein 154	201799	NM_152680	Hs.518900
1200	0.0159823	0.0331	541.29	439.75	0.812411	3780435	GART	phosphoribosylglycinamide formyltransferase, phosphoribosylglycinamide synthetase, phosphoribosylaminoimidazole synthetase	2618	NM_000819	Hs.473648
1201	0.0160998	0.0333	183.19	272.18	1.48578	4730703	CYTH1	cytohesin 1	9267	NM_004762	Hs.191215
1202	0.0161712	0.0335	1585.55	2060.3	1.29942	5270064	SHROOM4	shroom family member 4	57477	NM_020717	Hs.420541
1203	0.0162414	0.0336	227.9	314.4	1.37955	3180315	ZNF319	zinc finger protein 319	57567	NM_020807	Hs.129268
1204	0.0162809	0.0336	183.18	300.28	1.63926	6620392	LFNG	LFNG O-fucosylpeptide 3-beta-N-acetylglucosaminyltransferase	3955	NM_001040167	Hs.159142
1205	0.0163148	0.0337	1538.32	2225.54	1.44673	620750	CALD1	caldesmon 1	800	NM_004342	Hs.490203
1206	0.0163558	0.0337	303.76	416.3	1.37049	1690681	TNFAIP1	tumor necrosis factor, alpha-induced protein 1 (endothelial)	7126	NM_021137	Hs.76090
1207	0.0164009	0.0338	85.12	130.47	1.53278	6020523	PPP2R2B	protein phosphatase 2, regulatory subunit B, beta	5521	NM_001127381	Hs.627618
1208	0.0164207	0.0338	153.05	197.63	1.29128	3440184	STARD13	StAR-related lipid transfer (START) domain containing 13	90627	NM_001243466	Hs.507704
1209	0.016475	0.0339	592.22	858.22	1.44916	4760593	CD59	CD59 molecule, complement regulatory protein	966	NM_000611	Hs.278573
1210	0.016484	0.0339	1054.02	1397.65	1.32602	5090014	CCDC90B	coiled-coil domain containing 90B	60492	NM_021825	Hs.368866
1211	0.0165294	0.0339	134.71	192.26	1.42721	5390066
1212	0.016579	0.034	198.74	260.79	1.31222	2650112	SLC16A2	solute carrier family 16, member 2 (thyroid hormone transporter)	6567	NM_006517	Hs.75317
1213	0.0167212	0.0343	197.49	296.59	1.5018	3190411	STARD13	StAR-related lipid transfer (START) domain containing 13	90627	NM_001243466	Hs.507704
1214	0.0167235	0.0343	1098.3	1627.21	1.48157	1110541	TMEM230	transmembrane protein 230	29058	NM_001009923	Hs.472024
1215	0.0168053	0.0344	177.35	227.22	1.2812	4280674	TFPI	tissue factor pathway inhibitor (lipoprotein-associated coagulation inhibitor)	7035	NM_001032281	Hs.516578
1216	0.0168285	0.0344	1559.68	1992.76	1.27767	3450059	SH3KBP1	SH3-domain kinase binding protein 1	30011	NM_001024666	Hs.726365
1217	0.0169628	0.0347	421.13	314.65	0.747156	7400524	CRB3	crumbs homolog 3 (Drosophila)	92359	NM_139161	Hs.150319
1218	0.0169761	0.0347	322.94	502.28	1.55534	4730634	SLC31A2	solute carrier family 31 (copper transporters), member 2	1318	NM_001860	Hs.24030
1219	0.0170499	0.0348	6363.24	8135.58	1.27853	3140390	PON2	paraoxonase 2	5445	NM_000305	Hs.530077
1220	0.0170666	0.0348	150.85	119.66	0.793238	6560546	ITPKA	inositol-trisphosphate 3-kinase A	3706	NM_002220	Hs.2722
1221	0.0171663	0.035	85.21	149.88	1.75895	3060364	KANK4	KN motif and ankyrin repeat domains 4	163782	NM_181712	Hs.283398
1222	0.0172827	0.0352	428.97	339.87	0.792293	870113	PTGES2	prostaglandin E synthase 2	80142	NM_001256335	Hs.495219
1223	0.0173982	0.0354	393.51	554.37	1.40878	1660341
1224	0.0174457	0.0354	95.34	166.4	1.74533	1770100
1225	0.0174782	0.0355	3362.48	2742.12	0.815505	6130441	ASPM	asp (abnormal spindle) homolog, microcephaly associated (Drosophila)	259266	NM_001206846	Hs.121028
1226	0.0175223	0.0355	1093.95	1449.57	1.32508	5910767	TNFRSF6B	tumor necrosis factor receptor superfamily, member 6b, decoy	8771	NM_003823	Hs.744285
1227	0.0175342	0.0355	689.67	882.86	1.28012	4150672	DSG2	desmoglein 2	1829	NM_001943	Hs.412597
1228	0.0175363	0.0355	408.43	343.21	0.840315	1850612	PARP2	poly (ADP-ribose) polymerase 2	10038	NM_001042618	Hs.409412
1229	0.0176052	0.0356	163.88	120.98	0.738223	1660521	SPRR2D	small proline-rich protein 2D	6703	NM_006945	Hs.505327
1230	0.0176266	0.0356	560.92	853.16	1.521	1430136	ARF4	ADP-ribosylation factor 4	378	NM_001660	Hs.652183
1231	0.0176831	0.0357	1865.11	1510.17	0.809695	1820706	SFXN4	sideroflexin 4	119559	NM_178867	Hs.655168
1232	0.0176901	0.0357	95.49	180.19	1.887	4210500	PSG4	pregnancy specific beta-1-glycoprotein 4	5672	NM_001276495	Hs.711363
1233	0.0177021	0.0357	1727.36	1402.85	0.812135	7150296
1234	0.0177615	0.0358	4446.29	3359.82	0.755646	5310634	FASN	fatty acid synthase	2194	NM_004104	Hs.83190
1235	0.0178218	0.0359	320.04	388.57	1.21413	3930392	ANG	angiogenin, ribonuclease, RNase A family, 5	283	NM_001097577	Hs.283749
1236	0.0178376	0.0359	223.01	184.43	0.827003	4050056	TBC1D16	TBC1 domain family, member 16	125058	NM_001271844	Hs.369819
1237	0.0179566	0.0361	501.59	296.91	0.591938	360047	GAS1	growth arrest-specific 1	2619	NM_002048	Hs.65029
1238	0.0180061	0.0362	255.24	313.83	1.22955	4900593	SPECC1	sperm antigen with calponin homology and coiled-coil domains 1	92521	NM_001033553	Hs.431045
1239	0.0180595	0.0363	507.99	385.73	0.759326	7150685	CBX5	chromobox homolog 5	23468	NM_001127321	Hs.349283
1240	0.0180859	0.0363	294.6	386.77	1.31286	1440187	STYXL1	serine/threonine/tyrosine interacting-like 1	51657	NM_016086	Hs.11615
1241	0.0181607	0.0364	309.45	233.48	0.7545	3120133	SNRNP70	small nuclear ribonucleoprotein 70kDa (U1)	6625	NM_001009820	Hs.467097
1242	0.0181991	0.0364	92.24	118.85	1.28849	4210593	FGF2	fibroblast growth factor 2 (basic)	2247	NM_002006	Hs.284244
1243	0.0183762	0.0368	243.71	318.83	1.30824	5270563	ST7	suppression of tumorigenicity 7	7982	NM_018412	Hs.368131
1244	0.0184481	0.0369	125.45	262.99	2.09637	3890523
1245	0.0185276	0.037	368.96	477.95	1.2954	2350053	GFPT1	glutamine--fructose-6-phosphate transaminase 1	2673	NM_001244710	Hs.580300
1246	0.0185297	0.037	249.42	331.45	1.32888	6900241	ABCB9	ATP-binding cassette, sub-family B (MDR/TAP), member 9	23457	NM_001243013	Hs.511951
1247	0.0185939	0.0371	3817.02	3169.45	0.830347	10370
1248	0.0186807	0.0372	599.97	478.03	0.796757	2100341	C14orf2	chromosome 14 open reading frame 2	9556	NM_001127393	Hs.109052
1249	0.0187717	0.0374	1031.59	823.08	0.797875	6220070	NT5C	5', 3'-nucleotidase, cytosolic	30833	NM_001252377	Hs.67201
1250	0.0189065	0.0376	759.43	975.4	1.28438	3870484	LUZP1	leucine zipper protein 1	7798	NM_001142546	Hs.257900
1251	0.0190402	0.0379	114.97	144.52	1.25702	5700066	FAM114A1	family with sequence similarity 114, member A1	92689	NM_138389	Hs.476517
1252	0.0191048	0.038	629.38	494.22	0.785249	6280458	BCL6	B-cell CLL/lymphoma 6	604	NM_001130845	Hs.478588
1253	0.0192349	0.0382	263.63	347.83	1.31939	4280273	GM2A	GM2 ganglioside activator	2760	NM_000405	Hs.483873
1254	0.0192839	0.0382	115.27	215.14	1.8664	450463	SERPINB7	serpin peptidase inhibitor, clade B (ovalbumin), member 7	8710	NM_001040147	Hs.138202
1255	0.0193179	0.0383	2579.66	3303.91	1.28075	2710341	PRNP	prion protein	5621	NM_000311	Hs.472010
1256	0.0193452	0.0383	222.23	139.48	0.627638	4200070	TMSB15B	thymosin beta 15B	286527	NM_194324	Hs.56145
1257	0.0193469	0.0383	247.28	296.91	1.2007	5340382	BAG6	BCL2-associated athanogene 6	7917	NM_001098534	Hs.440900
1258	0.0195163	0.0386	307.24	230.15	0.749089	2190452
1259	0.0196158	0.0387	181.39	240.62	1.32653	4010184	FAM167A	family with sequence similarity 167, member A	83648	NM_053279	Hs.124299
1260	0.0196189	0.0387	118.08	138.3	1.17124	4730370	ABCA9	ATP-binding cassette, sub-family A (ABC1), member 9	10350	NM_080283	Hs.131686
1261	0.0197419	0.0389	187.05	123.33	0.659342	10768	LARGE	like-glycosyltransferase	9215	NM_004737	Hs.474667
1262	0.019792	0.039	200.28	274.92	1.37268	240523	EVA1A	eva-1 homolog A (C. elegans)	84141	NM_001135032	Hs.302346
1263	0.0198114	0.039	433.22	343.51	0.792923	4890112	ZNRD1	zinc ribbon domain containing 1	30834	NM_014596	Hs.57813
1264	0.0198382	0.039	1704.06	2223.52	1.30484	620360	CAV2	caveolin 2	858	NM_001206747	Hs.212332
1265	0.0198439	0.039	1249.99	1496.93	1.19755	7040280	CLINT1	clathrin interactor 1	9685	NM_001195555	Hs.644000
1266	0.0199298	0.0391	240.91	294.46	1.22228	5550133	TFG	TRK-fused gene	10342	NM_001007565	Hs.518123
1267	0.0199456	0.0391	344.73	424.86	1.23244	1090500
1268	0.0199491	0.0391	148.97	202.51	1.3594	6770242	MARCKSL1	MARCKS-like 1	65108	NM_023009	Hs.75061
1269	0.0199617	0.0391	205.43	273.86	1.33311	5900445	ARFGAP1	ADP-ribosylation factor GTPase activating protein 1	55738	NM_018209	Hs.25584
1270	0.0200425	0.0392	101.67	186.31	1.8325	3710022	SAA4	serum amyloid A4, constitutive	6291	NM_006512	Hs.1955
1271	0.0200686	0.0393	554.69	689.5	1.24304	1190121
1272	0.0201214	0.0393	880.52	1427.99	1.62176	4220246	CCL20	chemokine (C-C motif) ligand 20	6364	NM_001130046	Hs.75498
1273	0.0201426	0.0394	1185.23	805.67	0.679758	5080524	LBR	lamin B receptor	3930	NM_002296	Hs.435166
1274	0.0201752	0.0394	662.35	393.71	0.594414	4860086	RNFT2	ring finger protein, transmembrane 2	84900	NM_001109903	Hs.437195
1275	0.0202131	0.0394	346.15	219.63	0.634494	7000369	CD14	CD14 molecule	929	NM_000591	Hs.163867
1276	0.0202629	0.0395	406.95	571.03	1.40319	2680021	TBC1D2	TBC1 domain family, member 2	55357	NM_001267571	Hs.371016
1277	0.0204521	0.0398	196.77	299.32	1.52117	2470102	C7orf10	chromosome 7 open reading frame 10	79783	NM_001193311	Hs.586313
1278	0.0205247	0.0399	127.19	182.86	1.43769	3440563
1279	0.0205863	0.04	290.25	349.2	1.2031	4920156	GFPT1	glutamine--fructose-6-phosphate transaminase 1	2673	NM_001244710	Hs.580300
1280	0.0207127	0.0402	96.89	120.96	1.24843	2940050	CYB5R2	cytochrome b5 reductase 2	51700	NM_001001336	Hs.414362
1281	0.0207917	0.0404	96.01	131.15	1.366	1410181	SAMSN1	SAM domain, SH3 domain and nuclear localization signals 1	64092	NM_001256370	Hs.473341
1282	0.0208814	0.0405	6067.08	3424.94	0.564512	7650441	FGFBP1	fibroblast growth factor binding protein 1	9982	NM_005130	Hs.1690
1283	0.0209285	0.0406	3304.02	4372.14	1.32328	6100075	GNAS	GNAS complex locus	2778	NM_000516	Hs.125898
1284	0.0210086	0.0407	507.69	623.55	1.22821	7150292	TRNP1	TMF1-regulated nuclear protein 1	388610	NM_001013642	Hs.355747
1285	0.0210942	0.0408	670.69	911.04	1.35836	4250736	FNDC3B	fibronectin type III domain containing 3B	64778	NM_001135095	Hs.159430
1286	0.0211296	0.0409	534.41	424.15	0.793679	6840156	GMDS	GDP-mannose 4,6-dehydratase	2762	NM_001253846	Hs.144496
1287	0.0211849	0.0409	351.97	415.56	1.18067	730343	CCDC93	coiled-coil domain containing 93	54520	NM_019044	Hs.107845
1288	0.0211888	0.0409	1676.75	2159.21	1.28774	1240669
1289	0.0211995	0.0409	321.55	253.42	0.78812	5220762	GSR	glutathione reductase	2936	NM_000637	Hs.271510
1290	0.0212298	0.0409	721.01	403.82	0.560075	110110	HSPE1	heat shock 10kDa protein 1 (chaperonin 10)	3336	NM_002157	Hs.1197
1291	0.0214043	0.0412	1453.61	2051.55	1.41135	2450398	TMEM230	transmembrane protein 230	29058	NM_001009923	Hs.472024
1292	0.0214359	0.0413	107.08	127.83	1.19378	2760008	KCTD11	potassium channel tetramerisation domain containing 11	147040	NM_001002914	Hs.592112
1293	0.0214836	0.0413	294.83	376.98	1.27864	2190707	DNAJC15	DnaJ (Hsp40) homolog, subfamily C, member 15	29103	NM_013238	Hs.438830
1294	0.0214908	0.0413	1475.51	1886.89	1.27881	1500102	KDELR2	KDEL (Lys-Asp-Glu-Leu) endoplasmic reticulum protein retention receptor 2	11014	NM_001100603	Hs.654552
1295	0.0215091	0.0413	274.75	332.42	1.2099	1260193	RAB11FIP5	RAB11 family interacting protein 5 (class I)	26056	NM_015470	Hs.24557
1296	0.0215228	0.0413	1320.73	1630.12	1.23426	5550603	USP49	ubiquitin specific peptidase 49	25862	NM_018561	Hs.665742
1297	0.0215289	0.0413	223.05	290.07	1.30047	5420592	SRC	v-src sarcoma (Schmidt-Ruppin A-2) viral oncogene homolog (avian)	6714	NM_005417	Hs.195659
1298	0.0215772	0.0413	600.74	479.37	0.797966	1980403	ZNF395	zinc finger protein 395	55893	NM_018660	Hs.435535
1299	0.0216107	0.0413	1349.45	1690.33	1.25261	4920148	ALDH1A3	aldehyde dehydrogenase 1 family, member A3	220	NM_000693	Hs.459538
1300	0.0216238	0.0413	1215.06	907.25	0.746671	2030315	RFC4	replication factor C (activator 1) 4, 37kDa	5984	NM_002916	Hs.732098
1301	0.0216423	0.0413	112.18	173.45	1.54618	2650192	ADTRP	androgen-dependent TFPI-regulating protein	84830	NM_001143948	Hs.126409
1302	0.0216452	0.0413	275.26	229.96	0.835428	4810646	PIF1	PIF1 5'-to-3' DNA helicase homolog (S. cerevisiae)	80119	NM_025049	Hs.112160
1303	0.0216487	0.0413	137.81	179.65	1.30361	6200669	HIST1H2BD	histone cluster 1, H2bd	3017	NM_021063	Hs.591797
1304	0.0217719	0.0415	426.94	548.03	1.28362	5560338	IVNS1ABP	influenza virus NS1A binding protein	10625	NM_006469	Hs.497183
1305	0.0218346	0.0416	176.04	290.56	1.65053	1690370	TMEM132A	transmembrane protein 132A	54972	NM_017870	Hs.118552
1306	0.0219627	0.0418	160.99	206.38	1.28194	5810008	DLGAP4	discs, large (Drosophila) homolog-associated protein 4	22839	NM_001042486	Hs.249600
1307	0.0220082	0.0419	271.41	416.9	1.53605	2760164	DNAJB9	DnaJ (Hsp40) homolog, subfamily B, member 9	4189	NM_012328	Hs.732494
1308	0.0221587	0.0421	5408.89	4306.76	0.796237	6580270
1309	0.022198	0.0422	378.11	309.56	0.818704	4220612	FANCG	Fanconi anemia, complementation group G	2189	NM_004629	Hs.591084
1310	0.0224444	0.0426	115.05	149.5	1.29944	1430240	CD59	CD59 molecule, complement regulatory protein	966	NM_000611	Hs.278573
1311	0.0225644	0.0428	476.86	615.32	1.29036	4860093
1312	0.0229705	0.0435	436.93	599.83	1.37283	3800647	UGCG	UDP-glucose ceramide glucosyltransferase	7357	NM_003358	Hs.304249
1313	0.023009	0.0436	94.87	159.65	1.68283	3830349	IL7R	interleukin 7 receptor	3575	NM_002185	Hs.591742
1314	0.023092	0.0437	245.9	315.38	1.28255	6270634	TMEM120A	transmembrane protein 120A	83862	NM_031925	Hs.488835
1315	0.0232039	0.0438	254.89	338.46	1.32787	6580402
1316	0.0232103	0.0438	730.2	357.3	0.489318	1510424	S100P	S100 calcium binding protein P	6286	NM_005980	Hs.2962
1317	0.0232157	0.0438	128.44	177.75	1.38391	6510553	ARID3A	AT rich interactive domain 3A (BRIGHT-like)	1820	NM_005224	Hs.501296
1318	0.0232883	0.0439	90.87	119.59	1.31606	3710168	KRT34	keratin 34	3885	NM_021013	Hs.296942
1319	0.023509	0.0443	143.52	288.9	2.01296	7200243	SERPINB7	serpin peptidase inhibitor, clade B (ovalbumin), member 7	8710	NM_001040147	Hs.138202
1320	0.0235556	0.0443	121.75	237.11	1.94752	1470669	TNC	tenascin C	3371	NM_002160	Hs.143250
1321	0.0235725	0.0443	239.8	328.3	1.36906	3800487	ZNFX1	zinc finger, NFX1-type containing 1	57169	NM_021035	Hs.371794
1322	0.0235814	0.0443	202.29	296.63	1.46636	1740326	CHPF2	chondroitin polymerizing factor 2	54480	NM_019015	Hs.647084
1323	0.0235841	0.0443	151.21	187.06	1.23709	4150553	TAF13	TAF13 RNA polymerase II, TATA box binding protein (TBP)-associated factor, 18kDa	6884	NM_005645	Hs.632426
1324	0.0236547	0.0444	3434.18	2771.18	0.806941	650301	SNRPF	small nuclear ribonucleoprotein polypeptide F	6636	NM_003095	Hs.105465
1325	0.0238036	0.0447	893.41	1144.6	1.28116	460564	FAM73A	family with sequence similarity 73, member A	374986	NM_001270384	Hs.437755
1326	0.0239383	0.0449	115.88	159.93	1.38013	4610672	PRR5L	proline rich 5 like	79899	NM_001160167	Hs.19987
1327	0.0240196	0.045	1267.53	1655.6	1.30616	990288	FHL2	four and a half LIM domains 2	2274	NM_001039492	Hs.443687
1328	0.0241377	0.0451	252.78	362.78	1.43516	4180204	NCOR2	nuclear receptor corepressor 2	9612	NM_001077261	Hs.137510
1329	0.0241395	0.0451	280.37	216.92	0.773692	3400630	TMPO	thymopoietin	7112	NM_001032283	Hs.11355
1330	0.0241445	0.0451	293.31	405.66	1.38304	5560544	SNX8	sorting nexin 8	29886	NM_013321	Hs.584900
1331	0.0241658	0.0452	139.42	187.65	1.34593	1090671	SNORA59A	small nucleolar RNA, H/ACA box 59A	677885	NR_003025	Hs.721005
1332	0.0242808	0.0453	1124.06	808.67	0.719419	4670092	TRAP1	TNF receptor-associated protein 1	10131	NM_001272049	Hs.30345
1333	0.024445	0.0456	513.69	347.72	0.676906	7040682	RAB27B	RAB27B, member RAS oncogene family	5874	NM_004163	Hs.25318
1334	0.0244544	0.0456	761.85	982.61	1.28977	830164	ZFP36L1	ZFP36 ring finger protein-like 1	677	NM_001244698	Hs.85155
1335	0.0245539	0.0457	1688.63	2128.79	1.26066	2630746	LAMB1	laminin, beta 1	3912	NM_002291	Hs.650585
1336	0.0245911	0.0458	940.39	1191.73	1.26727	4590494	YIF1A	Yip1 interacting factor homolog A (S. cerevisiae)	10897	NM_020470	Hs.446445
1337	0.024642	0.0458	94.11	120.76	1.28318	620577	ACSL5	acyl-CoA synthetase long-chain family member 5	51703	NM_016234	Hs.11638
1338	0.0246705	0.0459	280.71	375.7	1.33839	6940402	CUX1	cut-like homeobox 1	1523	NM_001202543	Hs.191482
1339	0.0248093	0.0461	371.1	498.96	1.34454	1240142	SAMD9	sterile alpha motif domain containing 9	54809	NM_001193307	Hs.65641
1340	0.0248846	0.0462	978.12	1219.99	1.24728	1230025	CYB5R1	cytochrome b5 reductase 1	51706	NM_016243	Hs.334832
1341	0.024956	0.0463	306.35	228.55	0.746042	4260682	NASP	nuclear autoantigenic sperm protein (histone-binding)	4678	NM_001195193	Hs.319334
1342	0.0249765	0.0463	202.7	282.52	1.39378	610270	ELL2	elongation factor, RNA polymerase II, 2	22936	NM_012081	Hs.192221
1343	0.0250361	0.0464	216.86	268.21	1.23679	5390754	KCTD10	potassium channel tetramerisation domain containing 10	83892	NM_031954	Hs.524731
1344	0.0252135	0.0466	191.48	242.94	1.26875	2000468	SRPK2	SRSF protein kinase 2	6733	NM_182691	Hs.285197
1345	0.0252427	0.0466	97.96	132.43	1.35188	1050215	KCNJ15	potassium inwardly-rectifying channel, subfamily J, member 15	3772	NM_001276435	Hs.411299
1346	0.0252569	0.0466	119.18	156.95	1.31692	4070300	PANX2	pannexin 2	56666	NM_001160300	Hs.440092
1347	0.025261	0.0466	3086.24	4603.16	1.49151	6770176	ARF4	ADP-ribosylation factor 4	378	NM_001660	Hs.652183
1348	0.0252622	0.0466	241.87	191.59	0.79212	4120768	NUDT7	nudix (nucleoside diphosphate linked moiety X)-type motif 7	283927	NM_001105663	Hs.282665
1349	0.0253056	0.0467	155.96	198.04	1.26981	1820053	SLC43A2	solute carrier family 43, member 2	124935	NM_152346	Hs.160550
1350	0.0253726	0.0467	238.14	308.12	1.29386	4670603	ELMO2	engulfment and cell motility 2	63916	NM_022086	Hs.210469
1351	0.0253994	0.0468	241.58	203.18	0.841046	5310736	FAM162A	family with sequence similarity 162, member A	26355	NM_014367	Hs.584881
1352	0.0254449	0.0468	129.45	154.96	1.19706	1070753	TCP11L1	t-complex 11, testis-specific-like 1	55346	NM_001145541	Hs.655341
1353	0.0254699	0.0468	993.64	827.78	0.833078	70441	NDUFS7	NADH dehydrogenase (ubiquinone) Fe-S protein 7, 20kDa (NADH-coenzyme Q reductase)	374291	NM_024407	Hs.211914
1354	0.0255979	0.047	205.21	134.08	0.653379	70270	TMSB15B	thymosin beta 15B	286527	NM_194324	Hs.56145
1355	0.0256797	0.0471	90.4	125.46	1.38783	7000008	APLP1	amyloid beta (A4) precursor-like protein 1	333	NM_001024807	Hs.74565
1356	0.0257151	0.0472	151.59	180.92	1.19348	1770360	GATAD1	GATA zinc finger domain containing 1	57798	NM_021167	Hs.21145
1357	0.02587	0.0474	699.08	870.66	1.24544	4920379
1358	0.0258787	0.0474	256.5	197.36	0.769435	3840181	MANEA	mannosidase, endo-alpha	79694	NM_024641	Hs.734632
1359	0.0260277	0.0476	398.7	494.65	1.24066	4280228	IVNS1ABP	influenza virus NS1A binding protein	10625	NM_006469	Hs.497183
1360	0.0260938	0.0477	419.56	294.95	0.702998	3120053	HOOK1	hook homolog 1 (Drosophila)	51361	NM_015888	Hs.378836
1361	0.0261325	0.0478	414.94	559.77	1.34904	2190709	ASAP3	ArfGAP with SH3 domain, ankyrin repeat and PH domain 3	55616	NM_001143778	Hs.437379
1362	0.0261682	0.0478	3282.86	4163.48	1.26825	1230370
1363	0.0262049	0.0478	1265.48	1601.32	1.26539	4210551
1364	0.0262378	0.0478	301.32	244.16	0.810301	4230068	RNASEH2A	ribonuclease H2, subunit A	10535	NM_006397	Hs.532851
1365	0.0262384	0.0478	242.55	319.02	1.31528	7400653	PFKFB4	6-phosphofructo-2-kinase/fructose-2,6-biphosphatase 4	5210	NM_004567	Hs.476217
1366	0.0262673	0.0478	2140.21	1629.59	0.761416	7200601	MUC1	mucin 1, cell surface associated	4582	NM_001018016	Hs.89603
1367	0.0262831	0.0478	93.54	131.13	1.40186	5090372	CDA	cytidine deaminase	978	NM_001785	Hs.466910
1368	0.0263695	0.0479	493.37	591.46	1.19882	1440356	CNOT4	CCR4-NOT transcription complex, subunit 4	4850	NM_001008225	Hs.490224
1369	0.0264764	0.0481	3104.47	3844.68	1.23843	7160747	APOPT1	apoptogenic 1, mitochondrial	84334	NM_032374	Hs.598441
1370	0.0265337	0.0482	3329.13	3957.43	1.18873	1070754	CAP1	CAP, adenylate cyclase-associated protein 1 (yeast)	10487	NM_001105530	Hs.370581
1371	0.0265587	0.0482	116.96	146.71	1.25436	830592
1372	0.026592	0.0482	349.19	263.14	0.753573	6620039	SNORA73B	small nucleolar RNA, H/ACA box 73B	6081	NR_004406
1373	0.0266049	0.0482	1316.08	1952.42	1.48351	5960296	CLDN1	claudin 1	9076	NM_021101	Hs.439060
1374	0.02667	0.0483	309.76	413.45	1.33474	3520743	PHLDA3	pleckstrin homology-like domain, family A, member 3	23612	NM_012396	Hs.268557
1375	0.0266824	0.0483	1950.15	2450.71	1.25668	6280731	CHRNA5	cholinergic receptor, nicotinic, alpha 5 (neuronal)	1138	NM_000745	Hs.1614
1376	0.0267107	0.0483	351.26	497.45	1.41619	1440452	N4BP2L2	NEDD4 binding protein 2-like 2	10443	NM_014887	Hs.507680
1377	0.0267492	0.0483	542.36	425.55	0.784626	630187	SNORD80	small nucleolar RNA, C/D box 80	26774	NR_003940
1378	0.026837	0.0484	94.27	127.53	1.35282	3190592
1379	0.0268463	0.0484	128.31	161.38	1.25774	2100196	ISG15	ISG15 ubiquitin-like modifier	9636	NM_005101	Hs.458485
1380	0.0268758	0.0484	2752.58	3578.83	1.30017	1510458	MYH9	myosin, heavy chain 9, non-muscle	4627	NM_002473	Hs.474751
1381	0.0269124	0.0485	130.35	157.99	1.21204	4180376	PI4K2A	phosphatidylinositol 4-kinase type 2 alpha	55361	NM_018425	Hs.25300
1382	0.0269414	0.0485	150.15	185.49	1.23536	870692	VOPP1	vesicular, overexpressed in cancer, prosurvival protein 1	81552	NM_030796	Hs.488307
1383	0.0270904	0.0487	4380.57	3256.67	0.743435	4070088	CNIH	cornichon homolog (Drosophila)	10175	NM_001009551	Hs.294603
1384	0.0271108	0.0487	711.95	894.37	1.25623	1050500	PLEC	plectin	5339	NM_000445	Hs.434248
1385	0.0271303	0.0487	887.67	1133.06	1.27644	6620682	EXT2	exostosin 2	2132	NM_000401	Hs.368404
1386	0.0272052	0.0488	686.65	541.27	0.788276	4670451	ISOC1	isochorismatase domain containing 1	51015	NM_016048	Hs.483296
1387	0.0274167	0.0492	565.37	306.13	0.541468	6420008	PROS1	protein S (alpha)	5627	NM_000313	Hs.64016
1388	0.0274453	0.0492	168.66	266.84	1.58212	6940102	TNC	tenascin C	3371	NM_002160	Hs.143250
1389	0.0274957	0.0492	148.22	179.77	1.21286	5960010	SNX24	sorting nexin 24	28966	NM_014035	Hs.483200
1390	0.0275819	0.0493	97.09	118.3	1.21846	4220189	GSDMC	gasdermin C	56169	NM_031415	Hs.133244
1391	0.0276258	0.0494	147.33	187.2	1.27062	1710494	ATRN	attractin	8455	NM_001207047	Hs.276252
1392	0.0276831	0.0495	244.34	353.93	1.44851	1340491	SP110	SP110 nuclear body protein	3431	NM_001185015	Hs.145150
1393	0.0277304	0.0495	1235.43	1688.2	1.36649	5960398	NT5E	5'-nucleotidase, ecto (CD73)	4907	NM_001204813	Hs.153952
1394	0.0277393	0.0495	2105.65	2637.95	1.2528	3190626	MAGT1	magnesium transporter 1	84061	NM_032121	Hs.323562
1395	0.0277894	0.0495	762.79	619.96	0.812753	1190246	KDM2B	lysine (K)-specific demethylase 2B	84678	NM_001005366	Hs.524800
1396	0.0278296	0.0496	563.87	347.25	0.615833	5310168	HLA-B	major histocompatibility complex, class I, B	3106	NM_005514	Hs.654404
1397	0.0279923	0.0498	444.13	364.98	0.821786	4260156	CISD2	CDGSH iron sulfur domain 2	493856	NM_001008388	Hs.444955
1398	0.0280854	0.05	4798.5	3654.97	0.76169	7650026	MUC1	mucin 1, cell surface associated	4582	NM_001018016	Hs.89603
1399	0.0281467	0.05	3060.2	3782.12	1.23591	4670563	LOC255167	uncharacterized LOC255167	255167	NR_024423	Hs.435515
1400	0.0281876	0.0501	266.05	335.59	1.26138	1740273	SNRPN	small nuclear ribonucleoprotein polypeptide N	6638	NM_003097	Hs.555970
1401	0.0285803	0.0507	353.86	256.45	0.724722	4570110	RNU105A	RNA, U105A small nucleolar	26768	NR_004404
1402	0.028606	0.0507	749.23	615.37	0.821337	6100494	HS6ST2	heparan sulfate 6-O-sulfotransferase 2	90161	NM_001077188	Hs.385956
1403	0.0286662	0.0508	2659	3404.64	1.28042	4250327	RHOC	ras homolog family member C	389	NM_001042678	Hs.502659
1404	0.0287238	0.0509	140.93	173.51	1.23118	3610280	TMEM8B	transmembrane protein 8B	51754	NM_001042589	Hs.493808
1405	0.0287356	0.0509	129.65	156.42	1.20648	3310615	NFKB2	nuclear factor of kappa light polypeptide gene enhancer in B-cells 2 (p49/p100)	4791	NM_001077494	Hs.73090
1406	0.0287766	0.0509	150.34	191.84	1.27604	840259	SERINC3	serine incorporator 3	10955	NM_006811	Hs.272168
1407	0.028914	0.0511	355.68	288.68	0.811628	4060646	TCERG1	transcription elongation regulator 1	10915	NM_001040006	Hs.443465
1408	0.0289899	0.0512	126.23	195.95	1.55233	7040286	ACSL5	acyl-CoA synthetase long-chain family member 5	51703	NM_016234	Hs.11638
1409	0.0290718	0.0513	85.42	102.31	1.19773	3420356	EFR3B	EFR3 homolog B (S. cerevisiae)	22979	NM_014971	Hs.4892
1410	0.0291523	0.0514	167.1	198.12	1.18564	2690431	SLX4IP	SLX4 interacting protein	128710	NM_001009608	Hs.668782
1411	0.0291985	0.0515	348.23	217.73	0.625248	4390754	PPL	periplakin	5493	NM_002705	Hs.192233
1412	0.0292863	0.0516	225.47	430.89	1.91107	4670390	CXCL2	chemokine (C-X-C motif) ligand 2	2920	NM_002089	Hs.75765
1413	0.0293956	0.0517	806.07	981.13	1.21718	110450	SLC12A9	solute carrier family 12 (potassium/chloride transporters), member 9	56996	NM_001267812	Hs.521087
1414	0.0294759	0.0518	204.61	357.76	1.7485	1940162	GBP2	guanylate binding protein 2, interferon-inducible	2634	NM_004120	Hs.386567
1415	0.0295004	0.0518	6255.64	7978.01	1.27533	6770309	MYL6	myosin, light chain 6, alkali, smooth muscle and non-muscle	4637	NM_021019	Hs.632717
1416	0.0295265	0.0519	94.87	184.29	1.94255	50195	RAB25	RAB25, member RAS oncogene family	57111	NM_020387	Hs.632469
1417	0.0298636	0.0524	439.14	557.64	1.26985	2340768	CD82	CD82 molecule	3732	NM_001024844	Hs.527778
1418	0.0301235	0.0528	330.26	193.08	0.58463	3370327	41699	mitochondrial amidoxime reducing component 1	64757	NM_022746	Hs.497816
1419	0.0301928	0.0529	524.04	688.42	1.31368	6040376	FAM127A	family with sequence similarity 127, member A	8933	NM_001078171	Hs.522789
1420	0.0302958	0.0531	98.08	164.77	1.67996	7610128	KANK4	KN motif and ankyrin repeat domains 4	163782	NM_181712	Hs.283398
1421	0.0304517	0.0533	296.98	239.22	0.805509	5870475	SNORA62	small nucleolar RNA, H/ACA box 62	6044	NR_002324	Hs.449909
1422	0.030558	0.0534	369.86	246.04	0.665225	520747
1423	0.0308362	0.0539	521.14	661.77	1.26985	990619	PRSS8	protease, serine, 8	5652	NM_002773	Hs.75799
1424	0.0308747	0.0539	274.05	338.66	1.23576	6900521	PHTF1	putative homeodomain transcription factor 1	10745	NM_006608	Hs.655824
1425	0.0311766	0.0543	1901.08	1304.31	0.686089	7050220	NMU	neuromedin U	10874	NM_006681	Hs.418367
1426	0.0311774	0.0543	216.51	276.08	1.27514	130020	C14orf159	chromosome 14 open reading frame 159	80017	NM_001102366	Hs.309849
1427	0.0311931	0.0543	255.93	370.52	1.44774	6400148	SELM	selenoprotein M	140606	NM_080430	Hs.55940
1428	0.0312009	0.0543	108.19	189.25	1.74924	3440754	IL32	interleukin 32	9235	NM_001012631	Hs.943
1429	0.0313168	0.0545	239.11	189.53	0.792648	3060767	MANEA	mannosidase, endo-alpha	79694	NM_024641	Hs.734632
1430	0.0313467	0.0545	1143.64	561.19	0.490705	6450768	FUCA2	fucosidase, alpha-L- 2, plasma	2519	NM_032020	Hs.17680
1431	0.0313492	0.0545	1442.44	1147.62	0.79561	2260349
1432	0.0314074	0.0545	2130.65	2605.47	1.22285	5690671	GOLGA8B	golgin A8 family, member B	440270	NM_001023567	Hs.720151
1433	0.0314076	0.0545	107.87	126.45	1.17224	4040722	JPH2	junctophilin 2	57158	NM_020433	Hs.441737
1434	0.0314085	0.0545	240.8	182.87	0.759427	6580626	CXorf57	chromosome X open reading frame 57	55086	NM_001184782	Hs.274267
1435	0.0314686	0.0545	581.23	813.47	1.39957	3890025	TMSB4XP8	thymosin beta 4, X-linked pseudogene 8	7117	NM_183049
1436	0.0315554	0.0547	336.97	537.36	1.59468	2470348	NFKBIZ	nuclear factor of kappa light polypeptide gene enhancer in B-cells inhibitor, zeta	64332	NM_001005474	Hs.319171
1437	0.0316724	0.0548	296.82	380.44	1.28172	3800538	ACPL2	acid phosphatase-like 2	92370	NM_001037172	Hs.657887
1438	0.0317311	0.0549	735.41	950.77	1.29284	6760070	EXT2	exostosin 2	2132	NM_000401	Hs.368404
1439	0.0317832	0.0549	727.43	1059.4	1.45636	5560561	TNS3	tensin 3	64759	NM_022748	Hs.520814
1440	0.0317897	0.0549	107.39	83.5	0.77754	3800465	FAM174B	family with sequence similarity 174, member B	400451	NM_207446	Hs.27373
1441	0.0318655	0.055	290.81	234.42	0.806093	1980291	RAD54L	RAD54-like (S. cerevisiae)	8438	NM_001142548	Hs.642042
1442	0.0319921	0.0552	755.49	611.56	0.809488	6290609	RPS15	ribosomal protein S15	6209	NM_001018	Hs.406683
1443	0.0320113	0.0552	270.01	338.82	1.25484	1980521	SLC44A2	solute carrier family 44, member 2	57153	NM_001145056	Hs.534560
1444	0.0320853	0.0553	115.57	169.26	1.46457	4610561	CSGALNACT1	chondroitin sulfate N-acetylgalactosaminyltransferase 1	55790	NM_001130518	Hs.613729
1445	0.0322722	0.0555	1407.57	1741.58	1.2373	6220397	SC5DL	sterol-C5-desaturase (ERG3 delta-5-desaturase homolog, S. cerevisiae)-like	6309	NM_001024956	Hs.287749
1446	0.0323022	0.0556	286.25	384.82	1.34435	7150259	C7orf49	chromosome 7 open reading frame 49	78996	NM_001243749	Hs.521213
1447	0.0324575	0.0558	88.63	112.91	1.27395	4200041	RDH16	retinol dehydrogenase 16 (all-trans)	8608	NM_003708	Hs.134958
1448	0.0324747	0.0558	727.28	934.03	1.28428	5890131	PDXK	pyridoxal (pyridoxine, vitamin B6) kinase	8566	NM_003681	Hs.284491
1449	0.0325354	0.0558	91.04	114.15	1.25384	20152	GABRA2	gamma-aminobutyric acid (GABA) A receptor, alpha 2	2555	NM_000807	Hs.116250
1450	0.0327611	0.0562	253.5	340.48	1.34312	3840053	UGP2	UDP-glucose pyrophosphorylase 2	7360	NM_001001521	Hs.516217
1451	0.0328344	0.0562	519.02	648.08	1.24866	2320408	C1orf63	chromosome 1 open reading frame 63	57035	NM_020317	Hs.259412
1452	0.0328552	0.0562	631.9	809.65	1.28129	2970433	FAM69A	family with sequence similarity 69, member A	388650	NM_001006605	Hs.180946
1453	0.032862	0.0562	207.49	288.67	1.39125	3290347	HEG1	HEG homolog 1 (zebrafish)	57493	NM_020733	Hs.477420
1454	0.0328843	0.0562	401.11	327.47	0.816409	650369	PSMD8	proteasome (prosome, macropain) 26S subunit, non-ATPase, 8	5714	NM_002812	Hs.78466
1455	0.0329099	0.0563	671.38	1079.55	1.60796	1170709	CDH2	cadherin 2, type 1, N-cadherin (neuronal)	1000	NM_001792	Hs.464829
1456	0.0332446	0.0568	1842.2	2378.85	1.29131	5550379	CAV1	caveolin 1, caveolae protein, 22kDa	857	NM_001172895	Hs.74034
1457	0.0332614	0.0568	498.87	347.64	0.696855	4260278	ST14	suppression of tumorigenicity 14 (colon carcinoma)	6768	NM_021978	Hs.504315
1458	0.0333851	0.0569	854.16	1061.86	1.24316	6590082
1459	0.0334161	0.0569	342.27	269.1	0.786221	2680056	CES1	carboxylesterase 1	1066	NM_001025194	Hs.558865
1460	0.0334224	0.0569	4050.01	5324.78	1.31476	6290367	SEC61G	Sec61 gamma subunit	23480	NM_001012456	Hs.488282
1461	0.0336472	0.0573	986.08	801.76	0.813078	6520692	MNF1	mitochondrial nucleoid factor 1	84300	NM_032340	Hs.93235
1462	0.0338041	0.0575	337.79	264.05	0.781699	1450377	BLOC1S1	biogenesis of lysosomal organelles complex-1, subunit 1	2647	NM_001487	Hs.600940
1463	0.0338216	0.0575	4162.24	3386.88	0.813716	1510291	PTTG1	pituitary tumor-transforming 1	9232	NM_004219	Hs.350966
1464	0.0340957	0.0579	153.35	125.2	0.816433	1410279	APOBEC3F	apolipoprotein B mRNA editing enzyme, catalytic polypeptide-like 3F	200316	NM_001006666	Hs.659809
1465	0.0341464	0.0579	750.87	976.82	1.30092	6110025	FHL2	four and a half LIM domains 2	2274	NM_001039492	Hs.443687
1466	0.0341983	0.0579	3098.71	3836.39	1.23806	2630246	LOC100128288	uncharacterized LOC100128288	100128288	NR_024447	Hs.549913
1467	0.0342024	0.0579	90.47	114.19	1.26219	7550202	MAFF	v-maf musculoaponeurotic fibrosarcoma oncogene homolog F (avian)	23764	NM_001161572	Hs.517617
1468	0.034206	0.0579	466.46	595.06	1.27569	1230164
1469	0.0342262	0.0579	531.19	386.58	0.727762	6350356	MIPEP	mitochondrial intermediate peptidase	4285	NM_005932	Hs.507498
1470	0.0342451	0.0579	4668.07	5877.27	1.25904	2850333	P4HB	prolyl 4-hydroxylase, beta polypeptide	5034	NM_000918	Hs.464336
1471	0.0344894	0.0583	244.21	190.29	0.779206	4780600	RBM47	RNA binding motif protein 47	54502	NM_001098634	Hs.518727
1472	0.0347932	0.0588	154.82	198.41	1.28155	1940707	RABGEF1	RAB guanine nucleotide exchange factor (GEF) 1	27342	NM_014504	Hs.530053
1473	0.0348548	0.0588	587.77	469.05	0.798016	3440424
1474	0.0352652	0.0595	155.64	119.45	0.767476	130181	ANKRD22	ankyrin repeat domain 22	118932	NM_144590	Hs.217484
1475	0.0352766	0.0595	89.57	110.82	1.23724	2750431	RYR1	ryanodine receptor 1 (skeletal)	6261	NM_000540	Hs.466664
1476	0.0352868	0.0595	566.09	439.68	0.776696	6660010	SNORD31	small nucleolar RNA, C/D box 31	9298	NR_002560
1477	0.0353166	0.0595	443.38	568.29	1.28172	4010014
1478	0.0353361	0.0595	106.01	84.02	0.792567	7560139	NLGN4X	neuroligin 4, X-linked	57502	NM_020742	Hs.21107
1479	0.0355309	0.0597	428.09	354.28	0.827583	6130433	C8orf40	chromosome 8 open reading frame 40	114926	NM_001135674	Hs.655320
1480	0.0356984	0.06	91.98	125.9	1.36878	3940044	41702	membrane-associated ring finger (C3HC4) 4, E3 ubiquitin protein ligase	57574	NM_020814	Hs.170388
1481	0.0358486	0.0602	716.94	487.71	0.680266	4880224	LBR	lamin B receptor	3930	NM_002296	Hs.435166
1482	0.0361722	0.0607	964.26	1141.67	1.18399	5700672	TGOLN2	trans-golgi network protein 2	10618	NM_001206840	Hs.593382
1483	0.0362099	0.0607	204.38	149.85	0.733193	2320215	NUP210	nucleoporin 210kDa	23225	NM_024923	Hs.475525
1484	0.0362105	0.0607	1384.5	1652.1	1.19328	5490739	HNRNPA2B1	heterogeneous nuclear ribonucleoprotein A2/B1	3181	NM_002137	Hs.487774
1485	0.0363298	0.0608	268.05	222.26	0.829174	3840747	OSGEPL1	O-sialoglycoprotein endopeptidase-like 1	64172	NM_022353	Hs.60772
1486	0.0363935	0.0609	452.66	572.45	1.26464	5960343	HELZ2	helicase with zinc finger 2, transcriptional coactivator	85441	NM_001037335	Hs.517180
1487	0.0364203	0.0609	209.35	255.17	1.21887	1510746	BET1	blocked early in transport 1 homolog (S. cerevisiae)	10282	NM_005868	Hs.489132
1488	0.036436	0.0609	107.48	129.28	1.20283	3310097	TSPAN10	tetraspanin 10	83882	NM_031945	Hs.740811
1489	0.0365126	0.061	209.44	254.78	1.21648	5560576	NEDD4	neural precursor cell expressed, developmentally down-regulated 4, E3 ubiquitin protein ligase	4734	NM_006154	Hs.1565
1490	0.0367915	0.0614	143.96	118.6	0.82384	540204	KCNS3	potassium voltage-gated channel, delayed-rectifier, subfamily S, member 3	3790	NM_002252	Hs.414489
1491	0.0368314	0.0614	273.38	333.02	1.21816	5080577	TPD52L2	tumor protein D52-like 2	7165	NM_001243891	Hs.473296
1492	0.0368615	0.0614	899.65	697.96	0.775813	4260377	HAX1	HCLS1 associated protein X-1	10456	NM_001018837	Hs.199625
1493	0.037207	0.062	967.61	759.82	0.785254	6960243	ALG6	ALG6, alpha-1,3-glucosyltransferase	29929	NM_013339	Hs.258501
1494	0.0373272	0.0621	203.23	242.01	1.19082	2000167	AJUBA	ajuba LIM protein	84962	NM_032876	Hs.655832
1495	0.0376746	0.0627	1600.2	1175.07	0.734327	5390500	HNRNPA1P33	heterogeneous nuclear ribonucleoprotein A1 pseudogene 33	728643	NR_003277	Hs.711067
1496	0.0377267	0.0627	595.35	738.87	1.24107	20164	YIPF1	Yip1 domain family, member 1	54432	NM_018982	Hs.731661
1497	0.0378334	0.0628	3744.35	2635.66	0.703903	6280168	SERPINA3	serpin peptidase inhibitor, clade A (alpha-1 antiproteinase, antitrypsin), member 3	12	NM_001085	Hs.534293
1498	0.0378447	0.0628	128.49	106.28	0.827146	6040626	CA9	carbonic anhydrase IX	768	NM_001216	Hs.63287
1499	0.0378779	0.0628	168.41	207.66	1.23306	5690500	GALNT2	UDP-N-acetyl-alpha-D-galactosamine:polypeptide N-acetylgalactosaminyltransferase 2 (GalNAc-T2)	2590	NM_004481	Hs.743964
1500	0.0379212	0.0629	468.94	563.94	1.20258	1820288
1501	0.0380189	0.063	1569.75	1277.02	0.813518	5310471	UBE2C	ubiquitin-conjugating enzyme E2C	11065	NM_007019	Hs.93002
1502	0.0381477	0.0632	484.65	709.65	1.46425	5260594	AHNAK2	AHNAK nucleoprotein 2	113146	NM_138420	Hs.441783
1503	0.0382805	0.0633	133.31	187.31	1.40507	1450161	C5orf46	chromosome 5 open reading frame 46	389336	NM_206966	Hs.660038
1504	0.0383248	0.0634	2217.84	2880.84	1.29894	2140121	BASP1	brain abundant, membrane attached signal protein 1	10409	NM_001271606	Hs.201641
1505	0.0385054	0.0636	1838.27	1416.15	0.770371	7210632	AKR1C3	aldo-keto reductase family 1, member C3	8644	NM_001253908	Hs.78183
1506	0.0385446	0.0637	91.7	134.96	1.47176	6860687	PYCARD	PYD and CARD domain containing	29108	NM_013258	Hs.499094
1507	0.0387343	0.0639	230.27	274.69	1.1929	3460270	ZHX3	zinc fingers and homeoboxes 3	23051	NM_015035	Hs.380133
1508	0.0387872	0.064	287.93	343.7	1.19369	6270139	KRBA1	KRAB-A domain containing 1	84626	NM_032534	Hs.299560
1509	0.0388904	0.0641	293.14	420.37	1.43402	770561	FAM210B	family with sequence similarity 210, member B	116151	NM_080821	Hs.143736
1510	0.0390294	0.0642	97.62	166.06	1.70109	1980132	SPINK6	serine peptidase inhibitor, Kazal type 6	404203	NM_001195290	Hs.334274
1511	0.0390342	0.0642	164.08	196.35	1.19667	2370348	SYDE1	synapse defective 1, Rho GTPase, homolog 1 (C. elegans)	85360	NM_033025	Hs.528701
1512	0.0390696	0.0643	209.1	286.77	1.37145	6020441	SMTN	smoothelin	6525	NM_001207017	Hs.149098
1513	0.0391078	0.0643	295.99	228.8	0.772999	3870497	FUT8	fucosyltransferase 8 (alpha (1,6) fucosyltransferase)	2530	NM_004480	Hs.597649
1514	0.0393351	0.0646	303.65	369.61	1.21722	3060010	ANKRD36B	ankyrin repeat domain 36B	57730	NM_020970	Hs.532921
1515	0.0393643	0.0646	1404.56	1747.92	1.24446	110682	S100A11	S100 calcium binding protein A11	6282	NM_005620	Hs.417004
1516	0.0395061	0.0648	206.77	311.71	1.50752	5670246	SEMA3C	sema domain, immunoglobulin domain (Ig), short basic domain, secreted, (semaphorin) 3C	10512	NM_006379	Hs.269109
1517	0.0395959	0.0649	862.92	1280.41	1.48381	5670465	ADM	adrenomedullin	133	NM_001124	Hs.441047
1518	0.0397709	0.0652	89.71	122.66	1.36729	6280097	PLCB4	phospholipase C, beta 4	5332	NM_000933	Hs.472101
1519	0.0398955	0.0653	176.45	221.56	1.25565	1690156	NUAK1	NUAK family, SNF1-like kinase, 1	9891	NM_014840	Hs.524692
1520	0.0401824	0.0657	914.04	734.63	0.803718	730689
1521	0.04059	0.0663	96.36	185.29	1.92289	4050291	SAA2	serum amyloid A2	6289	NM_001127380	Hs.731376
1522	0.0405999	0.0663	322.51	265.82	0.824223	4230477	SNORA76	small nucleolar RNA, H/ACA box 76	677842	NR_002995	Hs.405444
1523	0.0406558	0.0664	221.35	273.37	1.23501	4830520	KRT80	keratin 80	144501	NM_001081492	Hs.140978
1524	0.0406791	0.0664	188.27	151.52	0.804802	6980202	NUF2	NUF2, NDC80 kinetochore complex component, homolog (S. cerevisiae)	83540	NM_031423	Hs.651950
1525	0.0407642	0.0665	138.25	201.3	1.45606	4880609	DKK1	dickkopf 1 homolog (Xenopus laevis)	22943	NM_012242	Hs.40499
1526	0.041019	0.0669	218.99	163.93	0.748573	1940072	RAPGEFL1	Rap guanine nucleotide exchange factor (GEF)-like 1	51195	NM_016339	Hs.744194
1527	0.0411814	0.0671	372.14	301.48	0.810125	1780446	PCK2	phosphoenolpyruvate carboxykinase 2 (mitochondrial)	5106	NM_001018073	Hs.75812
1528	0.0413444	0.0673	323.68	398.89	1.23236	1340600	PPP1R15A	protein phosphatase 1, regulatory subunit 15A	23645	NM_014330	Hs.631593
1529	0.0414571	0.0674	494.59	414.39	0.837845	5570309	THOC1	THO complex 1	9984	NM_005131	Hs.712543
1530	0.0414911	0.0674	773.23	534.84	0.691696	1780411	PEMT	phosphatidylethanolamine N-methyltransferase	10400	NM_001267551	Hs.714193
1531	0.0416535	0.0676	595.26	739.77	1.24277	770440	ULK1	unc-51-like kinase 1 (C. elegans)	8408	NM_003565	Hs.47061
1532	0.0416626	0.0676	1827.07	2226.73	1.21874	3290537
1533	0.0417324	0.0677	90.68	116.69	1.28683	2650162	CCDC80	coiled-coil domain containing 80	151887	NM_199511	Hs.477128
1534	0.0418849	0.0679	371.92	297.89	0.800952	5360326	GEMIN2	gem (nuclear organelle) associated protein 2	8487	NM_001009182	Hs.652307
1535	0.0421007	0.0682	693.9	1053.62	1.5184	4050040	TUBB3	tubulin, beta 3 class III	10381	NM_001197181	Hs.511743
1536	0.0421474	0.0682	134.18	166.46	1.24057	4540484	FGD6	FYVE, RhoGEF and PH domain containing 6	55785	NM_018351	Hs.506381
1537	0.042425	0.0686	144.18	405.02	2.80913	3930343	ALOX5AP	arachidonate 5-lipoxygenase-activating protein	241	NM_001204406	Hs.507658
1538	0.0425194	0.0688	3144.15	3736.36	1.18835	4010736	QRFPR	pyroglutamylated RFamide peptide receptor	84109	NM_198179	Hs.368977
1539	0.0427667	0.0691	384.86	469.91	1.22099	1050408	SNURF	SNRPN upstream reading frame	8926	NM_005678	Hs.564847
1540	0.0429575	0.0694	1258.57	1890.35	1.50198	10079	F3	coagulation factor III (thromboplastin, tissue factor)	2152	NM_001178096	Hs.62192
1541	0.0432206	0.0697	2622.95	1996.93	0.76133	6200670	LPIN1	lipin 1	23175	NM_001261427	Hs.467740
1542	0.0432379	0.0697	244.98	204.35	0.83415	4540689	ANKRD10	ankyrin repeat domain 10	55608	NM_017664	Hs.525163
1543	0.0432861	0.0698	7636.16	9007.16	1.17954	3450750	ZNF549	zinc finger protein 549	256051	NM_001199295	Hs.744289
1544	0.0434631	0.07	287.05	232.47	0.809859	5310747	PSIP1	PC4 and SFRS1 interacting protein 1	11168	NM_001128217	Hs.741408
1545	0.0436875	0.0703	96.37	133.11	1.38124	5260474	C1R	complement component 1, r subcomponent	715	NM_001733	Hs.524224
1546	0.0437594	0.0704	765.95	627.17	0.818813	5050670	NUP160	nucleoporin 160kDa	23279	NM_015231	Hs.744107
1547	0.0438032	0.0704	555.2	423.84	0.763401	360424	SDHA	succinate dehydrogenase complex, subunit A, flavoprotein (Fp)	6389	NM_004168	Hs.440475
1548	0.0438897	0.0705	107.15	128.39	1.19823	5130563	GFPT2	glutamine-fructose-6-phosphate transaminase 2	9945	NM_005110	Hs.696497
1549	0.0439867	0.0706	108.8	173.84	1.59779	5260343	SCG5	secretogranin V (7B2 protein)	6447	NM_001144757	Hs.156540
1550	0.0440033	0.0706	863.4	1067.35	1.23622	4480162	SND1	staphylococcal nuclease and tudor domain containing 1	27044	NM_014390	Hs.122523
1551	0.0443384	0.0711	6785.94	8212.93	1.21029	4390053
1552	0.0444984	0.0713	412.62	508.08	1.23135	4890703	MBTD1	mbt domain containing 1	54799	NM_017643	Hs.656803
1553	0.0445631	0.0714	96.31	123.82	1.28564	6620519	MRGPRX3	MAS-related GPR, member X3	117195	NM_054031	Hs.380177
1554	0.0445931	0.0714	105.91	221.65	2.09281	7510195	TGFB2	transforming growth factor, beta 2	7042	NM_001135599	Hs.133379
1555	0.0450009	0.072	280.53	244.22	0.870566	2760706	ENKD1	enkurin domain containing 1	84080	NM_032140	Hs.729159
1556	0.0450976	0.0721	651.82	810.95	1.24413	3520372	CES2	carboxylesterase 2	8824	NM_003869	Hs.282975
1557	0.0451917	0.0722	138.97	164.2	1.18155	2640471	RNF24	ring finger protein 24	11237	NM_001134337	Hs.589884
1558	0.0453551	0.0724	180.68	230.54	1.27596	5090382
1559	0.0456482	0.0728	348.03	287.03	0.824728	4050673	ZNRD1	zinc ribbon domain containing 1	30834	NM_014596	Hs.57813
1560	0.0457339	0.0729	238.23	293.93	1.23381	6510156	SNORA12	small nucleolar RNA, H/ACA box 12	677800	NR_002954	Hs.662165
1561	0.045976	0.0732	356.34	451.85	1.26803	4920201	GALNT1	UDP-N-acetyl-alpha-D-galactosamine:polypeptide N-acetylgalactosaminyltransferase 1 (GalNAc-T1)	2589	NM_020474	Hs.514806
1562	0.0459802	0.0732	229.3	194.89	0.849935	2570288	SH3YL1	SH3 domain containing, Ysc84-like 1 (S. cerevisiae)	26751	NM_001159597	Hs.515951
1563	0.0461043	0.0734	1832.45	1510.81	0.824475	1500246	ARV1	ARV1 homolog (S. cerevisiae)	64801	NM_022786	Hs.275736
1564	0.0461599	0.0734	141.64	235.14	1.66012	3360681	TNFAIP3	tumor necrosis factor, alpha-induced protein 3	7128	NM_001270507	Hs.211600
1565	0.046186	0.0734	918.08	722.89	0.787393	4200601	TMEM48	transmembrane protein 48	55706	NM_001168551	Hs.476525
1566	0.0465805	0.074	109.01	193.1	1.7714	4900520	SCG2	secretogranin II	7857	NM_003469	Hs.516726
1567	0.0466763	0.0741	430.86	610.64	1.41726	460164	FTH1P11	ferritin, heavy polypeptide 1 pseudogene 11	2503	NR_002204
1568	0.0467062	0.0741	1927.01	2293.76	1.19032	3940521	LOC728903	uncharacterized LOC728903	728903	XM_001128866
1569	0.0467648	0.0741	164.72	235.94	1.43237	4570358	CNTNAP1	contactin associated protein 1	8506	NM_003632	Hs.408730
1570	0.0469626	0.0744	299.5	210.25	0.702003	6350437	CELSR3	cadherin, EGF LAG seven-pass G-type receptor 3	1951	NM_001407	Hs.631926
1571	0.0470276	0.0744	489.5	658.21	1.34466	1450452	TTPAL	tocopherol (alpha) transfer protein-like	79183	NM_001039199	Hs.283869
1572	0.0471596	0.0746	424	320.91	0.756863	430411	TOR3A	torsin family 3, member A	64222	NM_022371	Hs.584957
1573	0.0473005	0.0748	106.49	162.24	1.52352	7400707	C1S	complement component 1, s subcomponent	716	NM_001734	Hs.458355
1574	0.0473351	0.0748	137.24	180.18	1.31288	2030687	MB21D2	Mab-21 domain containing 2	151963	NM_178496	Hs.151443
1575	0.0476772	0.0753	600.24	473.93	0.789568	6650176	TRMT11	tRNA methyltransferase 11 homolog (S. cerevisiae)	60487	NM_001031712	Hs.404186
1576	0.0478885	0.0756	1616.98	2221.37	1.37378	6180070	FTH1P11	ferritin, heavy polypeptide 1 pseudogene 11	2503	NR_002204
1577	0.0479487	0.0756	832.54	981.22	1.17859	1850482	TNK2	tyrosine kinase, non-receptor, 2	10188	NM_001010938	Hs.518513
1578	0.0479726	0.0756	1491.64	1841.02	1.23423	3870450	EXO5	exonuclease 5	64789	NM_022774	Hs.59584
1579	0.0481299	0.0758	1371.52	1081.48	0.788527	730092
1580	0.0481447	0.0758	1958.64	2340.99	1.19521	6450475	YRDC	yrdC domain containing (E. coli)	79693	NM_024640	Hs.301564
1581	0.0481978	0.0758	152.47	255.81	1.67777	3060095	COL12A1	collagen, type XII, alpha 1	1303	NM_004370	Hs.101302
1582	0.0484012	0.0761	252.39	298.55	1.18289	4490673	TWIST1	twist basic helix-loop-helix transcription factor 1	7291	NM_000474	Hs.644998
1583	0.0488026	0.0767	785.16	1041.28	1.3262	4560193	CD44	CD44 molecule (Indian blood group)	960	NM_000610	Hs.502328
1584	0.0488932	0.0768	264.61	312.78	1.18204	6510037	COPG1	coatomer protein complex, subunit gamma 1	22820	NM_016128	Hs.518250
1585	0.0489996	0.0769	3072.02	3833.82	1.24798	4150753	FKBP14	FK506 binding protein 14, 22 kDa	55033	NM_017946	Hs.390838
1586	0.0492247	0.0772	653.27	894.44	1.36917	5490376	NCOR2	nuclear receptor corepressor 2	9612	NM_001077261	Hs.137510
1587	0.0492429	0.0772	152.31	127.07	0.834285	2360437	ZNF532	zinc finger protein 532	55205	NM_018181	Hs.529023
1588	0.0493866	0.0773	532.19	313.88	0.589789	1030753	ARHGEF16	Rho guanine nucleotide exchange factor (GEF) 16	27237	NM_014448	Hs.87435
1589	0.0495224	0.0775	96.73	192.67	1.99183	2630240	SPINK6	serine peptidase inhibitor, Kazal type 6	404203	NM_001195290	Hs.334274
