# Supplementary material for: Comparative analysis of KRAS codon 12, 13, 18, 61, and 117 mutations using human MCF10A isogenic cell lines
Source: Sci Rep. 2015 Feb 23;5:8535. doi: 10.1038/srep08535 (PMC4336936; doi:10.1038/srep08535)
Supplement: Supplementary Information — Supplemental Table S2 [file srep08535-s3.xls]

## Sheet: Table S2
Table S2. Significantly deregulated genes in MCF10A-G13D_c4 versus MCF10A-G12D_c12 samples.
Rank	Parametric p-value	FDR	Geom mean of intensities in class 1 (KRAS-G12D)	Geom mean of intensities in class 2 (KRAS-G13D)	Fold change (KRAS-G13D/ KRAS-G12D)	UniqueID	Symbol	Name	EntrezID	Accession	UGCluster
1	< 1e-07	< 1e-07	712.48	9877.33	13.8633	1690563	SAA1	serum amyloid A1	6288	NM_000331	Hs.632144
2	< 1e-07	< 1e-07	191.71	3571.68	18.6306	240400	PMEPA1	prostate transmembrane protein, androgen induced 1	56937	NM_001255976	Hs.517155
3	< 1e-07	< 1e-07	107.54	1075.3	9.99907	2570154	MFAP5	microfibrillar associated protein 5	8076	NM_003480	Hs.512842
4	< 1e-07	< 1e-07	186.54	2139.05	11.467	840685	IL1B	interleukin 1, beta	3553	NM_000576	Hs.126256
5	< 1e-07	< 1e-07	226.53	1943.2	8.57811	1570553	IL8	interleukin 8	3576	NM_000584	Hs.624
6	< 1e-07	< 1e-07	780.91	95.46	0.122242	5130593	CAMK2B	calcium/calmodulin-dependent protein kinase II beta	816	NM_001220	Hs.351887
7	< 1e-07	< 1e-07	138.03	2141.22	15.5127	1050168	PI3	peptidase inhibitor 3, skin-derived	5266	NM_002638	Hs.112341
8	< 1e-07	< 1e-07	234.16	2444.52	10.4395	6060468	S100A8	S100 calcium binding protein A8	6279	NM_002964	Hs.416073
9	< 1e-07	< 1e-07	115.38	771.57	6.68721	1110373	C15orf48	chromosome 15 open reading frame 48	84419	NM_032413	Hs.112242
10	< 1e-07	< 1e-07	121.13	2238.47	18.4799	5550719	DCN	decorin	1634	NM_001920	Hs.156316
11	< 1e-07	< 1e-07	181.32	5393.23	29.7443	7650296	DCN	decorin	1634	NM_001920	Hs.156316
12	< 1e-07	< 1e-07	110.5	916.9	8.29774	130338	SAA1	serum amyloid A1	6288	NM_000331	Hs.632144
13	< 1e-07	< 1e-07	110.06	1609.11	14.6203	6980458	HSD17B2	hydroxysteroid (17-beta) dehydrogenase 2	3294	NM_002153	Hs.162795
14	< 1e-07	< 1e-07	1419.94	142.82	0.100582	6350161	LCP1	lymphocyte cytosolic protein 1 (L-plastin)	3936	NM_002298	Hs.381099
15	< 1e-07	< 1e-07	203.37	1160.63	5.70699	2630288	CSF3	colony stimulating factor 3 (granulocyte)	1440	NM_000759	Hs.2233
16	< 1e-07	< 1e-07	1385.44	189.35	0.136671	3400538	IGFBP7	insulin-like growth factor binding protein 7	3490	NM_001253835	Hs.479808
17	< 1e-07	< 1e-07	705.1	88.6	0.125656	4010491
18	< 1e-07	< 1e-07	89.15	551.11	6.18183	7510195	TGFB2	transforming growth factor, beta 2	7042	NM_001135599	Hs.133379
19	< 1e-07	< 1e-07	132.04	1451.54	10.9932	3830041	PMEPA1	prostate transmembrane protein, androgen induced 1	56937	NM_001255976	Hs.517155
20	< 1e-07	< 1e-07	103.21	599.71	5.81058	2350196	KRT6B	keratin 6B	3854	NM_005555	Hs.708950
21	< 1e-07	< 1e-07	192.66	1321.83	6.86095	1580435	TGM2	transglutaminase 2 (C polypeptide, protein-glutamine-gamma-glutamyltransferase)	7052	NM_004613	Hs.517033
22	< 1e-07	< 1e-07	751.18	92.85	0.123606	3800168	SLC2A3	solute carrier family 2 (facilitated glucose transporter), member 3	6515	NM_006931	Hs.419240
23	< 1e-07	< 1e-07	203.98	2123.88	10.4122	2600424	SAA1	serum amyloid A1	6288	NM_000331	Hs.632144
24	< 1e-07	< 1e-07	515.96	82.98	0.160826	1070333	CST6	cystatin E/M	1474	NM_001323	Hs.139389
25	< 1e-07	< 1e-07	80.49	461.18	5.72966	2630240	SPINK6	serine peptidase inhibitor, Kazal type 6	404203	NM_001195290	Hs.334274
26	< 1e-07	< 1e-07	696.82	7764.78	11.1432	1980309	IL8	interleukin 8	3576	NM_000584	Hs.624
27	< 1e-07	< 1e-07	363.04	83.02	0.22868	870632
28	< 1e-07	< 1e-07	452.67	93.57	0.206707	4200674	IGFBP2	insulin-like growth factor binding protein 2, 36kDa	3485	NM_000597	Hs.438102
29	< 1e-07	< 1e-07	128.81	587.42	4.56036	520682	CPA4	carboxypeptidase A4	51200	NM_001163446	Hs.93764
30	< 1e-07	< 1e-07	485.74	97.16	0.200025	290435	KRTCAP3	keratinocyte associated protein 3	200634	NM_001168364	Hs.59509
31	< 1e-07	< 1e-07	609.78	126.61	0.207632	4670138	SLC27A2	solute carrier family 27 (fatty acid transporter), member 2	11001	NM_001159629	Hs.11729
32	< 1e-07	< 1e-07	126.86	612.7	4.82973	5420368	ROS1	c-ros oncogene 1 , receptor tyrosine kinase	6098	NM_002944	Hs.1041
33	< 1e-07	< 1e-07	218.28	3419.1	15.6638	5720039	CXCL1	chemokine (C-X-C motif) ligand 1 (melanoma growth stimulating activity, alpha)	2919	NM_001511	Hs.708652
34	< 1e-07	< 1e-07	136.45	611.67	4.48274	7200243	SERPINB7	serpin peptidase inhibitor, clade B (ovalbumin), member 7	8710	NM_001040147	Hs.138202
35	< 1e-07	< 1e-07	463.44	2381.06	5.1378	1260474
36	< 1e-07	< 1e-07	130.3	565.74	4.34183	6180465	SLC2A6	solute carrier family 2 (facilitated glucose transporter), member 6	11182	NM_001145099	Hs.244378
37	< 1e-07	< 1e-07	6459.67	1593.77	0.246726	4070575	EPCAM	epithelial cell adhesion molecule	4072	NM_002354	Hs.542050
38	< 1e-07	< 1e-07	113.31	408.49	3.60507	450463	SERPINB7	serpin peptidase inhibitor, clade B (ovalbumin), member 7	8710	NM_001040147	Hs.138202
39	< 1e-07	< 1e-07	100.47	389.49	3.87668	730754	PAPPA	pregnancy-associated plasma protein A, pappalysin 1	5069	NM_002581	Hs.643599
40	< 1e-07	< 1e-07	376.9	1642.2	4.35712	5090626	FAP	fibroblast activation protein, alpha	2191	NM_004460	Hs.654370
41	< 1e-07	< 1e-07	385.79	88.04	0.228207	50195	RAB25	RAB25, member RAS oncogene family	57111	NM_020387	Hs.632469
42	< 1e-07	< 1e-07	840.12	2938.77	3.49804	7040142	KYNU	kynureninase	8942	NM_001032998	Hs.470126
43	< 1e-07	< 1e-07	393.36	94.79	0.240975	4900520	SCG2	secretogranin II	7857	NM_003469	Hs.516726
44	< 1e-07	< 1e-07	88.28	312.39	3.53863	1980132	SPINK6	serine peptidase inhibitor, Kazal type 6	404203	NM_001195290	Hs.334274
45	< 1e-07	< 1e-07	436.58	1689.09	3.86891	2360356	FSTL3	follistatin-like 3 (secreted glycoprotein)	10272	NM_005860	Hs.529038
46	< 1e-07	< 1e-07	94.84	342.37	3.60997	4210500	PSG4	pregnancy specific beta-1-glycoprotein 4	5672	NM_001276495	Hs.711363
47	< 1e-07	< 1e-07	281.83	1017.42	3.61005	6220746	GLIPR1	GLI pathogenesis-related 1	11010	NM_006851	Hs.205558
48	< 1e-07	< 1e-07	277.96	989.06	3.55828	2350504	TYMP	thymidine phosphorylase	1890	NM_001113755	Hs.180903
49	< 1e-07	< 1e-07	609.37	161.67	0.265307	1030753	ARHGEF16	Rho guanine nucleotide exchange factor (GEF) 16	27237	NM_014448	Hs.87435
50	< 1e-07	< 1e-07	296.15	1378.77	4.65565	650678	TAGLN	transgelin	6876	NM_001001522	Hs.410977
51	< 1e-07	< 1e-07	84.93	404.24	4.75968	4050291	SAA2	serum amyloid A2	6289	NM_001127380	Hs.731376
52	< 1e-07	< 1e-07	647.04	143.27	0.221424	3710671	KRT15	keratin 15	3866	NM_002275	Hs.654570
53	< 1e-07	< 1e-07	1255.76	250.79	0.199712	6450768	FUCA2	fucosidase, alpha-L- 2, plasma	2519	NM_032020	Hs.17680
54	< 1e-07	< 1e-07	197.68	881.03	4.45685	4540246	KRT16	keratin 16	3868	NM_005557	Hs.655160
55	< 1e-07	< 1e-07	148.53	765.89	5.15647	4150551	CSF3	colony stimulating factor 3 (granulocyte)	1440	NM_000759	Hs.2233
56	< 1e-07	< 1e-07	87.05	277.31	3.18564	4780373	PRSS21	protease, serine, 21 (testisin)	10942	NM_001270452	Hs.72026
57	< 1e-07	< 1e-07	199.91	826.84	4.13606	5090347	CD24	CD24 molecule	100133941	NM_013230	Hs.644105
58	< 1e-07	< 1e-07	307.67	1950.64	6.34004	5910113	VCAN	versican	1462	NM_001126336	Hs.643801
59	< 1e-07	< 1e-07	302.79	1240.37	4.09647	4570669	DNER	delta/notch-like EGF repeat containing	92737	NM_139072	Hs.234074
60	< 1e-07	< 1e-07	885.34	166.93	0.188549	3370377	ERVMER34-1	endogenous retrovirus group MER34, member 1	100288413	NM_001242690	Hs.363087
61	< 1e-07	< 1e-07	250.6	924	3.68715	1190131	RNASE7	ribonuclease, RNase A family, 7	84659	NM_032572	Hs.525206
62	< 1e-07	< 1e-07	168.08	1005.93	5.98483	1470441
63	< 1e-07	< 1e-07	190.06	780.73	4.10781	7100136	HES2	hairy and enhancer of split 2 (Drosophila)	54626	NM_019089	Hs.118727
64	< 1e-07	< 1e-07	100.92	354.87	3.51635	3440754	IL32	interleukin 32	9235	NM_001012631	Hs.943
65	< 1e-07	< 1e-07	1704.17	6353.77	3.72837	3840445	KRT17	keratin 17	3872	NM_000422	Hs.2785
66	< 1e-07	< 1e-07	187.65	618.96	3.29848	70121
67	< 1e-07	< 1e-07	129.7	476.6	3.67463	290593	FGF2	fibroblast growth factor 2 (basic)	2247	NM_002006	Hs.284244
68	< 1e-07	< 1e-07	162.53	598.39	3.68172	1410114	PID1	phosphotyrosine interaction domain containing 1	55022	NM_001100818	Hs.409352
69	< 1e-07	< 1e-07	97.46	337.14	3.45927	1820343	WNT5A	wingless-type MMTV integration site family, member 5A	7474	NM_001256105	Hs.643085
70	< 1e-07	< 1e-07	332.36	1103.5	3.32019	5860315	DNAJB6	DnaJ (Hsp40) homolog, subfamily B, member 6	10049	NM_005494	Hs.490745
71	< 1e-07	< 1e-07	363.11	82.85	0.228168	2970209	SLC47A1	solute carrier family 47, member 1	55244	NM_018242	Hs.232054
72	< 1e-07	< 1e-07	214.66	997.04	4.64474	1990079	FBXO32	F-box protein 32	114907	NM_001242463	Hs.403933
73	< 1e-07	< 1e-07	212.18	796.29	3.7529	5360743	COL16A1	collagen, type XVI, alpha 1	1307	NM_001856	Hs.368921
74	< 1e-07	< 1e-07	4348.73	970.29	0.22312	1690553	EPCAM	epithelial cell adhesion molecule	4072	NM_002354	Hs.542050
75	< 1e-07	< 1e-07	162.28	590.4	3.63816	6380669	SPOCK1	sparc/osteonectin, cwcv and kazal-like domains proteoglycan (testican) 1	6695	NM_004598	Hs.596136
76	< 1e-07	< 1e-07	90.71	293.25	3.23283	6940446	MEX3B	mex-3 homolog B (C. elegans)	84206	NM_032246	Hs.104744
77	< 1e-07	< 1e-07	1412.21	6644.4	4.70497	770408	SERPINE1	serpin peptidase inhibitor, clade E (nexin, plasminogen activator inhibitor type 1), member 1	5054	NM_000602	Hs.414795
78	< 1e-07	< 1e-07	134	488.37	3.64455	3060095	COL12A1	collagen, type XII, alpha 1	1303	NM_004370	Hs.101302
79	< 1e-07	< 1e-07	327.04	83.58	0.255565	3180719	THNSL2	threonine synthase-like 2 (S. cerevisiae)	55258	NM_001244676	Hs.739080
80	< 1e-07	< 1e-07	657.85	229.07	0.34821	380424	CFH	complement factor H	3075	NM_000186	Hs.363396
81	< 1e-07	< 1e-07	214.25	817.83	3.81718	2060440	MAFB	v-maf musculoaponeurotic fibrosarcoma oncogene homolog B (avian)	9935	NM_005461	Hs.169487
82	< 1e-07	< 1e-07	709.56	3285.84	4.63081	5080192	SERPINE2	serpin peptidase inhibitor, clade E (nexin, plasminogen activator inhibitor type 1), member 2	5270	NM_001136528	Hs.38449
83	< 1e-07	< 1e-07	95.03	291.39	3.06629	1770100
84	< 1e-07	< 1e-07	575.29	1646.07	2.86129	610519	TPM1	tropomyosin 1 (alpha)	7168	NM_000366	Hs.133892
85	< 1e-07	< 1e-07	1129.44	392.62	0.347624	1410021	AIF1L	allograft inflammatory factor 1-like	83543	NM_001002260	Hs.4944
86	< 1e-07	< 1e-07	101.66	369.76	3.63722	3890402	SLC25A24	solute carrier family 25 (mitochondrial carrier; phosphate carrier), member 24	29957	NM_013386	Hs.656870
87	< 1e-07	< 1e-07	105.19	557.06	5.29575	3170270	PDZK1IP1	PDZK1 interacting protein 1	10158	NM_005764	Hs.431099
88	< 1e-07	< 1e-07	598.03	156.71	0.262044	6420008	PROS1	protein S (alpha)	5627	NM_000313	Hs.64016
89	< 1e-07	< 1e-07	6135.03	1912.01	0.311655	7650441	FGFBP1	fibroblast growth factor binding protein 1	9982	NM_005130	Hs.1690
90	< 1e-07	< 1e-07	347.06	113.09	0.325851	5080341	SLC25A18	solute carrier family 25 (glutamate carrier), member 18	83733	NM_031481	Hs.282982
91	< 1e-07	< 1e-07	595.78	2706.6	4.54295	5390220	S100A9	S100 calcium binding protein A9	6280	NM_002965	Hs.112405
92	< 1e-07	< 1e-07	440.83	1317.47	2.98861	540129	KDELR3	KDEL (Lys-Asp-Glu-Leu) endoplasmic reticulum protein retention receptor 3	11015	NM_006855	Hs.528305
93	< 1e-07	< 1e-07	88.69	299.84	3.38076	4010181	FOLR3	folate receptor 3 (gamma)	2352	NM_000804	Hs.352
94	< 1e-07	< 1e-07	695.84	2091.84	3.00621	6400632	RTTN	rotatin	25914	NM_173630	Hs.654809
95	< 1e-07	< 1e-07	1324.49	5698.29	4.30225	2230594	LAMC2	laminin, gamma 2	3918	NM_005562	Hs.591484
96	< 1e-07	< 1e-07	116.27	1410.86	12.1343	3930343	ALOX5AP	arachidonate 5-lipoxygenase-activating protein	241	NM_001204406	Hs.507658
97	< 1e-07	< 1e-07	139.72	636.39	4.55475	3370349	CFB	complement factor B	629	NM_001710	Hs.69771
98	< 1e-07	< 1e-07	906.5	3131.5	3.4545	5820626	KRT6C	keratin 6C	286887	NM_173086	Hs.709234
99	< 1e-07	< 1e-07	314.36	87.12	0.277134	4390221	SMPDL3B	sphingomyelin phosphodiesterase, acid-like 3B	27293	NM_001009568	Hs.123659
100	< 1e-07	< 1e-07	796.14	185.5	0.232999	1400689	JAM3	junctional adhesion molecule 3	83700	NM_001205329	Hs.150718
101	< 1e-07	< 1e-07	124.68	554.74	4.44931	3890523
102	< 1e-07	< 1e-07	210.96	880.1	4.17188	4670390	CXCL2	chemokine (C-X-C motif) ligand 2	2920	NM_002089	Hs.75765
103	< 1e-07	< 1e-07	526.01	1624.81	3.08893	5560246	TPM1	tropomyosin 1 (alpha)	7168	NM_000366	Hs.133892
104	< 1e-07	< 1e-07	391.43	1669.43	4.26495	4760474	TUBA4A	tubulin, alpha 4a	7277	NM_006000	Hs.75318
105	< 1e-07	< 1e-07	172.91	488.25	2.82372	1690370	TMEM132A	transmembrane protein 132A	54972	NM_017870	Hs.118552
106	< 1e-07	< 1e-07	125.17	461.88	3.69002	7200242	SULF2	sulfatase 2	55959	NM_001161841	Hs.162016
107	< 1e-07	< 1e-07	2345.44	6381.11	2.72065	3460685	KYNU	kynureninase	8942	NM_001032998	Hs.470126
108	< 1e-07	< 1e-07	264.61	788.86	2.98122	3940088	ZBED2	zinc finger, BED-type containing 2	79413	NM_024508	Hs.136912
109	< 1e-07	< 1e-07	346.49	1101.05	3.17773	730491	C1orf116	chromosome 1 open reading frame 116	79098	NM_001083924	Hs.32417
110	< 1e-07	< 1e-07	662.32	175.5	0.264978	4210397	GLDC	glycine dehydrogenase (decarboxylating)	2731	NM_000170	Hs.584238
111	< 1e-07	< 1e-07	124.37	356.4	2.86564	2710524	MAP1B	microtubule-associated protein 1B	4131	NM_005909	Hs.335079
112	< 1e-07	< 1e-07	350.11	106.48	0.304133	3370327	41699	mitochondrial amidoxime reducing component 1	64757	NM_022746	Hs.497816
113	< 1e-07	< 1e-07	1047.91	366.87	0.350097	6860082	SLC16A5	solute carrier family 16, member 5 (monocarboxylic acid transporter 6)	9121	NM_001271765	Hs.592095
114	< 1e-07	< 1e-07	1178.35	4196.33	3.56119	1980672	IL1A	interleukin 1, alpha	3552	NM_000575	Hs.1722
115	< 1e-07	< 1e-07	85.14	263.85	3.09901	3060364	KANK4	KN motif and ankyrin repeat domains 4	163782	NM_181712	Hs.283398
116	< 1e-07	< 1e-07	101.13	343.25	3.39415	3710022	SAA4	serum amyloid A4, constitutive	6291	NM_006512	Hs.1955
117	< 1e-07	< 1e-07	226.02	89.78	0.397221	3290458	FEZ1	fasciculation and elongation protein zeta 1 (zygin I)	9638	NM_005103	Hs.224008
118	< 1e-07	< 1e-07	921.01	337.27	0.366196	4810026	MPZL2	myelin protein zero-like 2	10205	NM_005797	Hs.116651
119	< 1e-07	< 1e-07	128.98	428.68	3.32362	3360681	TNFAIP3	tumor necrosis factor, alpha-induced protein 3	7128	NM_001270507	Hs.211600
120	< 1e-07	< 1e-07	941.86	370.8	0.393689	3460739	RAB17	RAB17, member RAS oncogene family	64284	NM_022449	Hs.44278
121	< 1e-07	< 1e-07	431.82	1183.36	2.7404	3780092	TNFRSF21	tumor necrosis factor receptor superfamily, member 21	27242	NM_014452	Hs.443577
122	< 1e-07	< 1e-07	234.43	723.86	3.08774	4150725	LAMC2	laminin, gamma 2	3918	NM_005562	Hs.591484
123	< 1e-07	< 1e-07	134.64	343.21	2.54909	6110301	KDELC2	KDEL (Lys-Asp-Glu-Leu) containing 2	143888	NM_153705	Hs.83286
124	< 1e-07	< 1e-07	317.55	102.97	0.324264	270358	FRAS1	Fraser syndrome 1	80144	NM_001166133	Hs.369448
125	< 1e-07	< 1e-07	1675.57	7221.82	4.31007	610437	CD24	CD24 molecule	100133941	NM_013230	Hs.644105
126	< 1e-07	< 1e-07	111.49	324.59	2.91138	4050128	SULF2	sulfatase 2	55959	NM_001161841	Hs.162016
127	< 1e-07	< 1e-07	114.56	303.15	2.64621	1430598	FBXO32	F-box protein 32	114907	NM_001242463	Hs.403933
128	< 1e-07	< 1e-07	168.47	492.26	2.92194	6250300	RAC1	ras-related C3 botulinum toxin substrate 1 (rho family, small GTP binding protein Rac1)	5879	NM_006908	Hs.413812
129	< 1e-07	< 1e-07	103.57	360.49	3.48064	2000154
130	< 1e-07	< 1e-07	1497.81	387.66	0.258818	5560369	ALDH3A1	aldehyde dehydrogenase 3 family, member A1	218	NM_000691	Hs.531682
131	< 1e-07	< 1e-07	1184.44	476.23	0.402072	1050279	CXXC5	CXXC finger protein 5	51523	NM_016463	Hs.189119
132	< 1e-07	< 1e-07	628.19	223.6	0.355943	3360279	CFH	complement factor H	3075	NM_000186	Hs.363396
133	< 1e-07	< 1e-07	3689.4	895.11	0.242617	6100484	TNNI2	troponin I type 2 (skeletal, fast)	7136	NM_001145829	Hs.523403
134	< 1e-07	< 1e-07	100.78	326.36	3.23834	5810095	SERPINB2	serpin peptidase inhibitor, clade B (ovalbumin), member 2	5055	NM_001143818	Hs.594481
135	< 1e-07	< 1e-07	92.47	293.6	3.17508	7610128	KANK4	KN motif and ankyrin repeat domains 4	163782	NM_181712	Hs.283398
136	< 1e-07	< 1e-07	86.15	211.44	2.45432	6860687	PYCARD	PYD and CARD domain containing	29108	NM_013258	Hs.499094
137	< 1e-07	< 1e-07	178.82	579.8	3.24237	3940017	LOX	lysyl oxidase	4015	NM_001178102	Hs.102267
138	< 1e-07	< 1e-07	347.55	1709.72	4.91935	2640324	SLC46A3	solute carrier family 46, member 3	283537	NM_001135919	Hs.117167
139	< 1e-07	< 1e-07	1983.43	4661.22	2.35008	4260139	AKR1B1	aldo-keto reductase family 1, member B1 (aldose reductase)	231	NM_001628	Hs.521212
140	< 1e-07	< 1e-07	264.8	614.3	2.31986	50255	SNAI2	snail homolog 2 (Drosophila)	6591	NM_003068	Hs.360174
141	< 1e-07	< 1e-07	184.75	488.05	2.64168	6620392	LFNG	LFNG O-fucosylpeptide 3-beta-N-acetylglucosaminyltransferase	3955	NM_001040167	Hs.159142
142	< 1e-07	< 1e-07	128.59	563.39	4.38129	4640086	FOXQ1	forkhead box Q1	94234	NM_033260	Hs.591352
143	< 1e-07	< 1e-07	1555.5	5472.19	3.51796	1940296
144	< 1e-07	< 1e-07	607.04	261.78	0.43124	6270725	SULT1A1	sulfotransferase family, cytosolic, 1A, phenol-preferring, member 1	6817	NM_001055	Hs.567342
145	< 1e-07	< 1e-07	757.05	2535.25	3.34885	2490593	COL7A1	collagen, type VII, alpha 1	1294	NM_000094	Hs.476218
146	< 1e-07	< 1e-07	830.36	2253.06	2.71335	3420288	PDPN	podoplanin	10630	NM_001006624	Hs.468675
147	< 1e-07	< 1e-07	107.49	244.76	2.27705	5080037	HES2	hairy and enhancer of split 2 (Drosophila)	54626	NM_019089	Hs.118727
148	< 1e-07	< 1e-07	1104.79	353.08	0.31959	10433	ITGA10	integrin, alpha 10	8515	NM_003637	Hs.158237
149	< 1e-07	< 1e-07	562.03	1301.15	2.31509	6860719	CYTH1	cytohesin 1	9267	NM_004762	Hs.191215
150	< 1e-07	< 1e-07	181.36	568.6	3.1352	5690270	GPRC5A	G protein-coupled receptor, family C, group 5, member A	9052	NM_003979	Hs.631733
151	< 1e-07	< 1e-07	587.29	205.32	0.349606	5310168	HLA-B	major histocompatibility complex, class I, B	3106	NM_005514	Hs.654404
152	< 1e-07	< 1e-07	91.79	289.54	3.15437	6350209	SERPINB2	serpin peptidase inhibitor, clade B (ovalbumin), member 2	5055	NM_001143818	Hs.594481
153	< 1e-07	< 1e-07	640.52	203.3	0.317398	6290241	EPCAM	epithelial cell adhesion molecule	4072	NM_002354	Hs.542050
154	< 1e-07	< 1e-07	447.77	1104.44	2.46653	7330132	ANXA8L2	annexin A8-like 2	244	NM_001039801	Hs.705389
155	< 1e-07	< 1e-07	374.62	159.97	0.427019	2140167	41700	mitochondrial amidoxime reducing component 2	54996	NM_017898	Hs.369042
156	< 1e-07	< 1e-07	667.17	232.33	0.348232	4860086	RNFT2	ring finger protein, transmembrane 2	84900	NM_001109903	Hs.437195
157	< 1e-07	< 1e-07	478.08	1456.65	3.04688	7570326	ADRB2	adrenoceptor beta 2, surface	154	NM_000024	Hs.2551
158	< 1e-07	< 1e-07	1991.98	854.03	0.428734	7050220	NMU	neuromedin U	10874	NM_006681	Hs.418367
159	< 1e-07	< 1e-07	243.4	985.85	4.05033	2490372	PLAC8	placenta-specific 8	51316	NM_001130715	Hs.546392
160	< 1e-07	< 1e-07	1265.63	3442.99	2.72038	6290707	SERPINB5	serpin peptidase inhibitor, clade B (ovalbumin), member 5	5268	NM_002639	Hs.55279
161	< 1e-07	< 1e-07	314.58	122.06	0.388009	7040286	ACSL5	acyl-CoA synthetase long-chain family member 5	51703	NM_016234	Hs.11638
162	< 1e-07	< 1e-07	899.7	3181.31	3.53597	5340129	AKR1C2	aldo-keto reductase family 1, member C2	1646	NM_001135241	Hs.460260
163	< 1e-07	< 1e-07	274.09	818.36	2.98573	3780095	AOX1	aldehyde oxidase 1	316	NM_001159	Hs.406238
164	< 1e-07	< 1e-07	707.57	282.23	0.398872	2450246	OSBPL5	oxysterol binding protein-like 5	114879	NM_001144063	Hs.436166
165	< 1e-07	< 1e-07	109.85	260.81	2.37424	4610561	CSGALNACT1	chondroitin sulfate N-acetylgalactosaminyltransferase 1	55790	NM_001130518	Hs.613729
166	< 1e-07	< 1e-07	263.09	610.22	2.31943	3940482	CDR2L	cerebellar degeneration-related protein 2-like	30850	NM_014603	Hs.78358
167	< 1e-07	< 1e-07	96.78	271.97	2.81019	7400707	C1S	complement component 1, s subcomponent	716	NM_001734	Hs.458355
168	< 1e-07	< 1e-07	6511.44	15241.7	2.34076	3830681	KRT6A	keratin 6A	3853	NM_005554	Hs.700779
169	< 1e-07	< 1e-07	253.65	108.92	0.429411	7100471	TSTD1	thiosulfate sulfurtransferase (rhodanese)-like domain containing 1	100131187	NM_001113205	Hs.720030
170	< 1e-07	< 1e-07	1696.07	606.98	0.357874	240086	PHGDH	phosphoglycerate dehydrogenase	26227	NM_006623	Hs.487296
171	< 1e-07	< 1e-07	827.92	345.51	0.417323	1780411	PEMT	phosphatidylethanolamine N-methyltransferase	10400	NM_001267551	Hs.714193
172	< 1e-07	< 1e-07	272.92	110.23	0.403891	2650192	ADTRP	androgen-dependent TFPI-regulating protein	84830	NM_001143948	Hs.126409
173	< 1e-07	< 1e-07	1543.75	621.44	0.402552	3170594	MAL2	mal, T-cell differentiation protein 2 (gene/pseudogene)	114569	NM_052886	Hs.201083
174	< 1e-07	< 1e-07	225.46	98.92	0.438747	3370730	CDC42EP5	CDC42 effector protein (Rho GTPase binding) 5	148170	NM_145057	Hs.415791
175	< 1e-07	< 1e-07	400.48	148.15	0.369931	6220209	DMBT1	deleted in malignant brain tumors 1	1755	NM_004406	Hs.279611
176	< 1e-07	< 1e-07	577.62	242.61	0.420017	6130136	WLS	wntless homolog (Drosophila)	79971	NM_001002292	Hs.647659
177	< 1e-07	< 1e-07	85.57	198.95	2.325	6020523	PPP2R2B	protein phosphatase 2, regulatory subunit B, beta	5521	NM_001127381	Hs.627618
178	< 1e-07	< 1e-07	204.26	626.61	3.06771	1940162	GBP2	guanylate binding protein 2, interferon-inducible	2634	NM_004120	Hs.386567
179	< 1e-07	< 1e-07	1109.21	2387.1	2.15207	1110541	TMEM230	transmembrane protein 230	29058	NM_001009923	Hs.472024
180	< 1e-07	< 1e-07	116.7	317.95	2.72451	670041	AKAP12	A kinase (PRKA) anchor protein 12	9590	NM_005100	Hs.371240
181	< 1e-07	< 1e-07	483.3	1928.67	3.99063	3890326	SOD2	superoxide dismutase 2, mitochondrial	6648	NM_000636	Hs.487046
182	< 1e-07	< 1e-07	247.45	531.85	2.14932	4180204	NCOR2	nuclear receptor corepressor 2	9612	NM_001077261	Hs.137510
183	< 1e-07	< 1e-07	1232.91	523.54	0.424638	870338	EGR1	early growth response 1	1958	NM_001964	Hs.326035
184	< 1e-07	< 1e-07	457.04	166.12	0.363469	7560138	PMP22	peripheral myelin protein 22	5376	NM_000304	Hs.372031
185	< 1e-07	< 1e-07	319.4	981.89	3.07417	7040372	GPAM	glycerol-3-phosphate acyltransferase, mitochondrial	57678	NM_001244949	Hs.42586
186	< 1e-07	< 1e-07	184.7	85.64	0.463671	7050064	RAMP1	receptor (G protein-coupled) activity modifying protein 1	10267	NM_005855	Hs.471783
187	< 1e-07	< 1e-07	464.14	1044.79	2.25102	6350600	DTX2	deltex homolog 2 (Drosophila)	113878	NM_001102594	Hs.187058
188	< 1e-07	< 1e-07	87.3	222.85	2.55269	4200070	TMSB15B	thymosin beta 15B	286527	NM_194324	Hs.56145
189	< 1e-07	< 1e-07	118.22	475.57	4.02275	1470669	TNC	tenascin C	3371	NM_002160	Hs.143250
190	< 1e-07	< 1e-07	301.16	990.79	3.28991	3360053	KDELR3	KDEL (Lys-Asp-Glu-Leu) endoplasmic reticulum protein retention receptor 3	11015	NM_006855	Hs.528305
191	< 1e-07	< 1e-07	191.71	426	2.22211	3830075	CA12	carbonic anhydrase XII	771	NM_001218	Hs.210995
192	< 1e-07	< 1e-07	237.18	84.78	0.35745	5890121	NRG4	neuregulin 4	145957	NM_138573	Hs.732438
193	< 1e-07	< 1e-07	292.72	771.65	2.63614	4390593	KDELR3	KDEL (Lys-Asp-Glu-Leu) endoplasmic reticulum protein retention receptor 3	11015	NM_006855	Hs.528305
194	< 1e-07	< 1e-07	898.97	315.79	0.35128	3290048	CYP4X1	cytochrome P450, family 4, subfamily X, polypeptide 1	260293	NM_178033	Hs.439760
195	< 1e-07	< 1e-07	382.99	158.06	0.4127	520747
196	< 1e-07	< 1e-07	403.46	924.19	2.29066	460164	FTH1P11	ferritin, heavy polypeptide 1 pseudogene 11	2503	NR_002204
197	< 1e-07	< 1e-07	612.03	1338.47	2.18694	6380717	HSPA1A	heat shock 70kDa protein 1A	3303	NM_005345	Hs.274402
198	< 1e-07	< 1e-07	284.42	603.12	2.12053	6510367	JUN	jun proto-oncogene	3725	NM_002228	Hs.696684
199	< 1e-07	< 1e-07	402.21	182.35	0.45337	6980632
200	< 1e-07	< 1e-07	202.79	91.81	0.452734	3060471	ENPP4	ectonucleotide pyrophosphatase/phosphodiesterase 4 (putative)	22875	NM_014936	Hs.643497
201	< 1e-07	< 1e-07	635.01	1835.31	2.89021	1170709	CDH2	cadherin 2, type 1, N-cadherin (neuronal)	1000	NM_001792	Hs.464829
202	< 1e-07	< 1e-07	119.85	286.45	2.39007	2360326	TAGLN	transgelin	6876	NM_001001522	Hs.410977
203	< 1e-07	< 1e-07	1189.9	5128.75	4.31024	5810685	THBS1	thrombospondin 1	7057	NM_003246	Hs.164226
204	< 1e-07	< 1e-07	237.05	106.95	0.451171	1070400	HYAL1	hyaluronoglucosaminidase 1	3373	NM_033159	Hs.75619
205	< 1e-07	< 1e-07	273.36	602.82	2.20522	2600440	LIPG	lipase, endothelial	9388	NM_006033	Hs.465102
206	< 1e-07	< 1e-07	473.94	195.79	0.413111	4280019	MAPK13	mitogen-activated protein kinase 13	5603	NM_002754	Hs.178695
207	< 1e-07	< 1e-07	1152.95	539.76	0.468156	4210630
208	< 1e-07	< 1e-07	139.84	296.1	2.11742	3180039	RGL1	ral guanine nucleotide dissociation stimulator-like 1	23179	NM_015149	Hs.497148
209	< 1e-07	< 1e-07	85.25	210.9	2.4739	70270	TMSB15B	thymosin beta 15B	286527	NM_194324	Hs.56145
210	< 1e-07	< 1e-07	498.37	1530.28	3.07057	650452	PLCH2	phospholipase C, eta 2	9651	NM_014638	Hs.170156
211	< 1e-07	< 1e-07	191.81	79.46	0.414264	1660367	CNTN3	contactin 3 (plasmacytoma associated)	5067	NM_020872	Hs.12723
212	< 1e-07	< 1e-07	1185.45	512.03	0.431929	770164	RPAIN	RPA interacting protein	84268	NM_001033002	Hs.462086
213	< 1e-07	< 1e-07	223.08	99.62	0.446566	6040156
214	< 1e-07	< 1e-07	559.24	1359.57	2.4311	2680100	TNIP1	TNFAIP3 interacting protein 1	10318	NM_001252385	Hs.355141
215	< 1e-07	< 1e-07	259.05	577.4	2.22891	3060523	NAMPT	nicotinamide phosphoribosyltransferase	10135	NM_005746	Hs.489615
216	< 1e-07	< 1e-07	185	400.45	2.16459	4730703	CYTH1	cytohesin 1	9267	NM_004762	Hs.191215
217	< 1e-07	< 1e-07	232.62	519.77	2.23442	7040682	RAB27B	RAB27B, member RAS oncogene family	5874	NM_004163	Hs.25318
218	< 1e-07	< 1e-07	2026.54	644.7	0.318128	6290168	ADIRF	adipogenesis regulatory factor	10974	NM_006829	Hs.642660
219	< 1e-07	< 1e-07	1857.05	4331.64	2.33254	3060398	PTPRF	protein tyrosine phosphatase, receptor type, F	5792	NM_002840	Hs.272062
220	< 1e-07	< 1e-07	358.06	784.76	2.1917	1780079	CD99L2	CD99 molecule-like 2	83692	NM_001184808	Hs.522805
221	< 1e-07	< 1e-07	276.52	639.06	2.31108	770561	FAM210B	family with sequence similarity 210, member B	116151	NM_080821	Hs.143736
222	< 1e-07	< 1e-07	370.61	1123.15	3.03054	2650220	FSTL1	follistatin-like 1	11167	NM_007085	Hs.269512
223	< 1e-07	< 1e-07	110.16	291.41	2.64533	6860369	GPR1	G protein-coupled receptor 1	2825	NM_001098199	Hs.184907
224	< 1e-07	< 1e-07	283.44	679.08	2.39585	2490259	PINK1	PTEN induced putative kinase 1	65018	NM_032409	Hs.389171
225	< 1e-07	< 1e-07	182.18	469.62	2.57778	7200612
226	< 1e-07	< 1e-07	153.22	363.32	2.37123	4570358	CNTNAP1	contactin associated protein 1	8506	NM_003632	Hs.408730
227	< 1e-07	< 1e-07	173.44	80.84	0.466098	1770168	SUSD3	sushi domain containing 3	203328	NM_145006	Hs.88417
228	< 1e-07	< 1e-07	6678.48	2983.28	0.4467	4890270	LY6E	lymphocyte antigen 6 complex, locus E	4061	NM_001127213	Hs.521903
229	< 1e-07	< 1e-07	327.77	112.08	0.341947	5360376	LAPTM5	lysosomal protein transmembrane 5	7805	NM_006762	Hs.371021
230	< 1e-07	< 1e-07	179.22	81.46	0.454525	4210382	DLL3	delta-like 3 (Drosophila)	10683	NM_016941	Hs.127792
231	< 1e-07	< 1e-07	172.77	407.39	2.35799	5820035	NFE2L3	nuclear factor (erythroid-derived 2)-like 3	9603	NM_004289	Hs.404741
232	< 1e-07	< 1e-07	238.32	525.62	2.20552	1340491	SP110	SP110 nuclear body protein	3431	NM_001185015	Hs.145150
233	< 1e-07	< 1e-07	690.92	1602.3	2.31908	2030324	SGK1	serum/glucocorticoid regulated kinase 1	6446	NM_001143676	Hs.510078
234	< 1e-07	< 1e-07	229.47	680.69	2.96636	3840026	GPAM	glycerol-3-phosphate acyltransferase, mitochondrial	57678	NM_001244949	Hs.42586
235	< 1e-07	< 1e-07	376.68	985.98	2.61755	2230379	NAMPT	nicotinamide phosphoribosyltransferase	10135	NM_005746	Hs.489615
236	< 1e-07	< 1e-07	393.25	171.34	0.435702	5690132	FAM195A	family with sequence similarity 195, member A	84331	NM_032371	Hs.706105
237	< 1e-07	< 1e-07	726.63	1474.95	2.02985	6060440	FNDC3B	fibronectin type III domain containing 3B	64778	NM_001135095	Hs.159430
238	< 1e-07	< 1e-07	135.41	272.97	2.01588	5390066
239	< 1e-07	< 1e-07	149.98	317.74	2.11855	6400358	CD1D	CD1d molecule	912	NM_001766	Hs.1799
240	< 1e-07	< 1e-07	273.05	619.49	2.26878	270762
241	< 1e-07	< 1e-07	204.76	103.39	0.504933	5910433	CHDH	choline dehydrogenase	55349	NM_018397	Hs.126688
242	< 1e-07	< 1e-07	928.65	2195.83	2.36454	4220246	CCL20	chemokine (C-C motif) ligand 20	6364	NM_001130046	Hs.75498
243	< 1e-07	< 1e-07	928.84	2121.64	2.28418	2140707	SLPI	secretory leukocyte peptidase inhibitor	6590	NM_003064	Hs.517070
244	< 1e-07	< 1e-07	94.66	217.12	2.29368	3450687	CCDC147	coiled-coil domain containing 147	159686	NM_001008723	Hs.253576
245	< 1e-07	< 1e-07	2008.51	920.57	0.458335	7330753	ACAT2	acetyl-CoA acetyltransferase 2	39	NM_005891	Hs.571037
246	< 1e-07	< 1e-07	6552.38	2585.19	0.394542	3890228	MPZL2	myelin protein zero-like 2	10205	NM_005797	Hs.116651
247	< 1e-07	< 1e-07	1034.98	2458.08	2.375	150474	CA12	carbonic anhydrase XII	771	NM_001218	Hs.210995
248	< 1e-07	< 1e-07	272.73	584.2	2.14205	380026	C1orf116	chromosome 1 open reading frame 116	79098	NM_001083924	Hs.32417
249	< 1e-07	< 1e-07	88.29	178.28	2.01925	7000008	APLP1	amyloid beta (A4) precursor-like protein 1	333	NM_001024807	Hs.74565
250	< 1e-07	< 1e-07	246.7	123.57	0.500892	6590025	UCN	urocortin	7349	NM_003353	Hs.534363
251	< 1e-07	< 1e-07	1249.23	640.24	0.512508	5860050
252	< 1e-07	< 1e-07	443.84	166.87	0.375969	1580196	UGT8	UDP glycosyltransferase 8	7368	NM_001128174	Hs.744231
253	< 1e-07	< 1e-07	2017.59	5154.86	2.55496	2650612	LAMA3	laminin, alpha 3	3909	NM_000227	Hs.436367
254	< 1e-07	< 1e-07	204.35	96.38	0.471642	5860546	ZNF22	zinc finger protein 22	7570	NM_006963	Hs.462693
255	< 1e-07	< 1e-07	288.08	106.87	0.370973	4290431	DPYSL3	dihydropyrimidinase-like 3	1809	NM_001197294	Hs.519659
256	< 1e-07	< 1e-07	1356	666.06	0.491195	4220068	CD70	CD70 molecule	970	NM_001252	Hs.501497
257	< 1e-07	< 1e-07	689.08	287.57	0.417325	6100482	ATP2B4	ATPase, Ca++ transporting, plasma membrane 4	493	NM_001001396	Hs.343522
258	< 1e-07	< 1e-07	126.24	264.89	2.0983	3440563
259	< 1e-07	< 1e-07	330.55	747.75	2.26214	2680722	HIF1A	hypoxia inducible factor 1, alpha subunit (basic helix-loop-helix transcription factor)	3091	NM_001243084	Hs.597216
260	< 1e-07	< 1e-07	546.83	273.3	0.49979	6350356	MIPEP	mitochondrial intermediate peptidase	4285	NM_005932	Hs.507498
261	< 1e-07	< 1e-07	1313.24	3384.65	2.57733	1400711	ANXA8L2	annexin A8-like 2	244	NM_001039801	Hs.705389
262	< 1e-07	< 1e-07	1056.2	373.71	0.353825	150202	MPZL2	myelin protein zero-like 2	10205	NM_005797	Hs.116651
263	< 1e-07	< 1e-07	162.7	320.13	1.96761	2680475	ATL1	atlastin GTPase 1	51062	NM_001127713	Hs.584905
264	< 1e-07	< 1e-07	317.75	654.16	2.05873	4480170
265	< 1e-07	< 1e-07	163.58	435.29	2.66102	6940102	TNC	tenascin C	3371	NM_002160	Hs.143250
266	< 1e-07	< 1e-07	1460.84	2881.14	1.97225	2450398	TMEM230	transmembrane protein 230	29058	NM_001009923	Hs.472024
267	< 1e-07	< 1e-07	539.38	1082.86	2.0076	4230328	CALD1	caldesmon 1	800	NM_004342	Hs.490203
268	< 1e-07	< 1e-07	130.86	279.28	2.13419	6420411
269	< 1e-07	< 1e-07	290.22	567.04	1.95383	5560544	SNX8	sorting nexin 8	29886	NM_013321	Hs.584900
270	< 1e-07	< 1e-07	188.39	88.05	0.467381	3520338	MEST	mesoderm specific transcript	4232	NM_001253900	Hs.270978
271	< 1e-07	< 1e-07	89.96	188.96	2.10049	1440360	GPR141	G protein-coupled receptor 141	353345	NM_181791	Hs.688230
272	< 1e-07	< 1e-07	124.91	245.3	1.96381	2030132
273	< 1e-07	< 1e-07	310.09	135.82	0.438002	4050121	ICA1	islet cell autoantigen 1, 69kDa	3382	NM_001136020	Hs.487561
274	< 1e-07	< 1e-07	125.13	313.54	2.50571	6560465	CCBE1	collagen and calcium binding EGF domains 1	147372	NM_133459	Hs.34333
275	< 1e-07	< 1e-07	456.76	232.07	0.508079	6280332	CXCL16	chemokine (C-X-C motif) ligand 16	58191	NM_001100812	Hs.513885
276	< 1e-07	< 1e-07	608.05	1315.72	2.16384	5490376	NCOR2	nuclear receptor corepressor 2	9612	NM_001077261	Hs.137510
277	< 1e-07	< 1e-07	1256.88	3009.37	2.39432	4120039	FTH1P2	ferritin, heavy polypeptide 1 pseudogene 2	2497	NR_002200
278	< 1e-07	< 1e-07	1128.09	2556.89	2.26657	3390551
279	< 1e-07	< 1e-07	327.27	770.88	2.35549	4730634	SLC31A2	solute carrier family 31 (copper transporters), member 2	1318	NM_001860	Hs.24030
280	< 1e-07	< 1e-07	3022.03	7011.54	2.32014	6770176	ARF4	ADP-ribosylation factor 4	378	NM_001660	Hs.652183
281	< 1e-07	< 1e-07	213.11	712.25	3.34217	4830113	PLAC8	placenta-specific 8	51316	NM_001130715	Hs.546392
282	< 1e-07	< 1e-07	213.55	86.34	0.404308	1710131	CAMK2B	calcium/calmodulin-dependent protein kinase II beta	816	NM_001220	Hs.351887
283	< 1e-07	< 1e-07	1954.23	4422.68	2.26313	4730181	FTH1P12	ferritin, heavy polypeptide 1 pseudogene 12	2504	NR_002205
284	< 1e-07	< 1e-07	3759.79	8474.28	2.25392	6480592	LAMA3	laminin, alpha 3	3909	NM_000227	Hs.436367
285	< 1e-07	< 1e-07	378.58	182.01	0.48077	520376	TMEM216	transmembrane protein 216	51259	NM_001173990	Hs.26745
286	< 1e-07	< 1e-07	294.03	133.24	0.453151	6900114	SEMA3A	sema domain, immunoglobulin domain (Ig), short basic domain, secreted, (semaphorin) 3A	10371	NM_006080	Hs.252451
287	< 1e-07	< 1e-07	186.65	81.49	0.436593	10768	LARGE	like-glycosyltransferase	9215	NM_004737	Hs.474667
288	< 1e-07	< 1e-07	448.23	942.02	2.10164	1410563	C18orf25	chromosome 18 open reading frame 25	147339	NM_001008239	Hs.116486
289	< 1e-07	< 1e-07	4340.81	10675.2	2.45926	4390100	LAMC2	laminin, gamma 2	3918	NM_005562	Hs.591484
290	< 1e-07	< 1e-07	732.72	1671.5	2.28123	1770433	YWHAG	tyrosine 3-monooxygenase/tryptophan 5-monooxygenase activation protein, gamma polypeptide	7532	NM_012479	Hs.520974
291	< 1e-07	< 1e-07	86.86	171.53	1.97479	2810138	PMEPA1	prostate transmembrane protein, androgen induced 1	56937	NM_001255976	Hs.517155
292	< 1e-07	< 1e-07	320.93	652.23	2.03231	5130093	PHLDB1	pleckstrin homology-like domain, family B, member 1	23187	NM_001144758	Hs.504062
293	< 1e-07	< 1e-07	1966.7	4162.89	2.11669	3850168	LOC644936	actin, beta pseudogene	644936	NR_004845	Hs.627173
294	< 1e-07	< 1e-07	414.53	942	2.27245	6420470	PLD5	phospholipase D family, member 5	200150	NM_001195811	Hs.672452
295	< 1e-07	< 1e-07	241.38	480.65	1.99126	610301	PHLDB2	pleckstrin homology-like domain, family B, member 2	90102	NM_001134437	Hs.603252
296	< 1e-07	< 1e-07	237.44	479.33	2.01874	2490682	ANXA8	annexin A8	653145	NM_001040084	Hs.535306
297	< 1e-07	< 1e-07	981.47	420.42	0.428357	5090671	GDF15	growth differentiation factor 15	9518	NM_004864	Hs.616962
298	< 1e-07	< 1e-07	157.67	311.73	1.9771	6370435	ETS1	v-ets erythroblastosis virus E26 oncogene homolog 1 (avian)	2113	NM_001143820	Hs.369438
299	< 1e-07	< 1e-07	230.22	91.74	0.398488	6420278	ENTPD2	ectonucleoside triphosphate diphosphohydrolase 2	954	NM_001246	Hs.123036
300	< 1e-07	< 1e-07	93.18	273.56	2.93582	3830349	IL7R	interleukin 7 receptor	3575	NM_002185	Hs.591742
301	< 1e-07	< 1e-07	90.75	195.25	2.15152	5260474	C1R	complement component 1, r subcomponent	715	NM_001733	Hs.524224
302	< 1e-07	< 1e-07	498.28	1309.58	2.6282	6330730	SNAI2	snail homolog 2 (Drosophila)	6591	NM_003068	Hs.360174
303	< 1e-07	< 1e-07	3638.83	8707.77	2.39301	730040	LAMB3	laminin, beta 3	3914	NM_000228	Hs.497636
304	< 1e-07	< 1e-07	949.62	355.42	0.374276	4210403	SLC1A3	solute carrier family 1 (glial high affinity glutamate transporter), member 3	6507	NM_001166695	Hs.481918
305	< 1e-07	< 1e-07	275.12	122.68	0.445915	6040546
306	< 1e-07	< 1e-07	244.27	119.66	0.489868	5890435	PC	pyruvate carboxylase	5091	NM_000920	Hs.89890
307	< 1e-07	< 1e-07	343.57	140.4	0.40865	7000369	CD14	CD14 molecule	929	NM_000591	Hs.163867
308	< 1e-07	< 1e-07	646.61	1320.54	2.04225	4920739	TAX1BP1	Tax1 (human T-cell leukemia virus type I) binding protein 1	8887	NM_001079864	Hs.34576
309	< 1e-07	< 1e-07	127.06	248.68	1.95719	6510553	ARID3A	AT rich interactive domain 3A (BRIGHT-like)	1820	NM_005224	Hs.501296
310	< 1e-07	< 1e-07	1511.97	3263.6	2.15851	6180070	FTH1P11	ferritin, heavy polypeptide 1 pseudogene 11	2503	NR_002204
311	< 1e-07	< 1e-07	1569.43	3083.69	1.96485	6060484	MARCKS	myristoylated alanine-rich protein kinase C substrate	4082	NM_002356	Hs.519909
312	< 1e-07	< 1e-07	1295.85	543.54	0.419447	5260095	GJB2	gap junction protein, beta 2, 26kDa	2706	NM_004004	Hs.524894
313	< 1e-07	< 1e-07	208.59	453.09	2.17216	6420465	GABARAPL1	GABA(A) receptor-associated protein like 1	23710	NM_031412	Hs.524250
314	< 1e-07	< 1e-07	307.19	623.72	2.0304	6220543	HIF1A	hypoxia inducible factor 1, alpha subunit (basic helix-loop-helix transcription factor)	3091	NM_001243084	Hs.597216
315	< 1e-07	< 1e-07	126.72	276.86	2.18482	1450161	C5orf46	chromosome 5 open reading frame 46	389336	NM_206966	Hs.660038
316	< 1e-07	< 1e-07	431.88	184.72	0.427711	3870202	GPM6B	glycoprotein M6B	2824	NM_001001994	Hs.495710
317	< 1e-07	< 1e-07	958.65	431.28	0.449883	3390343	SREBF1	sterol regulatory element binding transcription factor 1	6720	NM_001005291	Hs.592123
318	< 1e-07	< 1e-07	504.07	1045.94	2.07499	5340193	VPS4B	vacuolar protein sorting 4 homolog B (S. cerevisiae)	9525	NM_004869	Hs.126550
319	< 1e-07	< 1e-07	493.61	1048.97	2.1251	2120270	COL17A1	collagen, type XVII, alpha 1	1308	NM_000494	Hs.117938
320	< 1e-07	< 1e-07	775.88	314.67	0.405565	6940379	MPZL2	myelin protein zero-like 2	10205	NM_005797	Hs.116651
321	< 1e-07	< 1e-07	505.99	237.69	0.469752	5220612	ECHDC3	enoyl CoA hydratase domain containing 3	79746	NM_024693	Hs.22242
322	< 1e-07	< 1e-07	244.26	474.59	1.94297	3840053	UGP2	UDP-glucose pyrophosphorylase 2	7360	NM_001001521	Hs.516217
323	< 1e-07	< 1e-07	88.76	178.6	2.01217	3940044	41702	membrane-associated ring finger (C3HC4) 4, E3 ubiquitin protein ligase	57574	NM_020814	Hs.170388
324	< 1e-07	< 1e-07	730.45	1706.39	2.33608	5870553	PTPRF	protein tyrosine phosphatase, receptor type, F	5792	NM_002840	Hs.272062
325	< 1e-07	< 1e-07	425.05	204.67	0.48152	3120053	HOOK1	hook homolog 1 (Drosophila)	51361	NM_015888	Hs.378836
326	< 1e-07	< 1e-07	270.44	642.69	2.37646	2760164	DNAJB9	DnaJ (Hsp40) homolog, subfamily B, member 9	4189	NM_012328	Hs.732494
327	< 1e-07	< 1e-07	248.7	552.01	2.21958	6400148	SELM	selenoprotein M	140606	NM_080430	Hs.55940
328	< 1e-07	< 1e-07	951.11	1945.99	2.04602	7050470	TAX1BP1	Tax1 (human T-cell leukemia virus type I) binding protein 1	8887	NM_001079864	Hs.34576
329	< 1e-07	< 1e-07	698.81	308.77	0.441851	6940280	WLS	wntless homolog (Drosophila)	79971	NM_001002292	Hs.647659
330	< 1e-07	< 1e-07	453.77	1256.37	2.76874	5220035	TUFT1	tuftelin 1	7286	NM_001126337	Hs.489922
331	< 1e-07	< 1e-07	504.45	1132.52	2.24506	4920528
332	< 1e-07	< 1e-07	519.91	263.01	0.505876	1010470	SAPCD2	suppressor APC domain containing 2	89958	NM_178448	Hs.19322
333	< 1e-07	< 1e-07	295.67	150.35	0.508506	1260669	KCNIP3	Kv channel interacting protein 3, calsenilin	30818	NM_001034914	Hs.437376
334	< 1e-07	< 1e-07	290.96	556.64	1.91312	3830653	DNAJB2	DnaJ (Hsp40) homolog, subfamily B, member 2	3300	NM_001039550	Hs.77768
335	< 1e-07	< 1e-07	1618.8	809.35	0.499969	6040634	IRX2	iroquois homeobox 2	153572	NM_001134222	Hs.282089
336	< 1e-07	< 1e-07	208.94	457.35	2.18891	3840593	SP110	SP110 nuclear body protein	3431	NM_001185015	Hs.145150
337	< 1e-07	< 1e-07	150.14	289.58	1.92873	2470524	LYPD3	LY6/PLAUR domain containing 3	27076	NM_014400	Hs.631594
338	< 1e-07	< 1e-07	95.2	180.68	1.8979	1410181	SAMSN1	SAM domain, SH3 domain and nuclear localization signals 1	64092	NM_001256370	Hs.473341
339	< 1e-07	< 1e-07	512.11	235.99	0.460819	4260278	ST14	suppression of tumorigenicity 14 (colon carcinoma)	6768	NM_021978	Hs.504315
340	< 1e-07	< 1e-07	978.45	2192.25	2.24053	670673	BCL2L1	BCL2-like 1	598	NM_001191	Hs.516966
341	< 1e-07	< 1e-07	933.18	2124.87	2.27702	4390450	SGK1	serum/glucocorticoid regulated kinase 1	6446	NM_001143676	Hs.510078
342	< 1e-07	< 1e-07	1046.94	2468.42	2.35775	2230156	C15orf52	chromosome 15 open reading frame 52	388115	NM_207380	Hs.32433
343	< 1e-07	< 1e-07	2312.6	1073.07	0.46401	1070279	DLK2	delta-like 2 homolog (Drosophila)	65989	NM_023932	Hs.337251
344	< 1e-07	< 1e-07	199.88	108.66	0.543626	3060092
345	< 1e-07	< 1e-07	1183.77	2210.96	1.86773	4010064	P4HA2	prolyl 4-hydroxylase, alpha polypeptide II	8974	NM_001017973	Hs.519568
346	< 1e-07	< 1e-07	1358.1	612.17	0.450755	3190474	TUSC3	tumor suppressor candidate 3	7991	NM_006765	Hs.426324
347	< 1e-07	< 1e-07	197.81	452.91	2.28962	2470102	C7orf10	chromosome 7 open reading frame 10	79783	NM_001193311	Hs.586313
348	< 1e-07	< 1e-07	185.54	384.38	2.07168	6860681	IER3IP1	immediate early response 3 interacting protein 1	51124	NM_016097	Hs.130917
349	< 1e-07	< 1e-07	235.48	449.69	1.90967	2370504	TTPAL	tocopherol (alpha) transfer protein-like	79183	NM_001039199	Hs.283869
350	< 1e-07	< 1e-07	384.77	181.38	0.471398	6400326	SULT1A2	sulfotransferase family, cytosolic, 1A, phenol-preferring, member 2	6799	NM_001054	Hs.546304
351	< 1e-07	< 1e-07	166.98	369.63	2.21362	2370296	HOXC13	homeobox C13	3229	NM_017410	Hs.118608
352	< 1e-07	< 1e-07	733.24	2182.63	2.97669	2810463
353	< 1e-07	< 1e-07	5136.33	9549.89	1.85928	6450543	CST3	cystatin C	1471	NM_000099	Hs.304682
354	< 1e-07	< 1e-07	468.28	188.25	0.402003	360047	GAS1	growth arrest-specific 1	2619	NM_002048	Hs.65029
355	< 1e-07	< 1e-07	285.89	148.04	0.517822	3710450	NR1H3	nuclear receptor subfamily 1, group H, member 3	10062	NM_001130101	Hs.438863
356	< 1e-07	< 1e-07	305.73	615.27	2.01246	7050484	ZYX	zyxin	7791	NM_001010972	Hs.490415
357	< 1e-07	< 1e-07	549.85	300.73	0.546931	4070324	CAPRIN1	cell cycle associated protein 1	4076	NM_005898	Hs.471818
358	< 1e-07	< 1e-07	555.56	236.24	0.425229	5900452	CHST7	carbohydrate (N-acetylglucosamine 6-O) sulfotransferase 7	56548	NM_019886	Hs.129955
359	< 1e-07	< 1e-07	793.96	1574.96	1.98368	270408	P4HA2	prolyl 4-hydroxylase, alpha polypeptide II	8974	NM_001017973	Hs.519568
360	< 1e-07	< 1e-07	200.43	439	2.19029	1740326	CHPF2	chondroitin polymerizing factor 2	54480	NM_019015	Hs.647084
361	< 1e-07	< 1e-07	414.2	787.25	1.90065	2680021	TBC1D2	TBC1 domain family, member 2	55357	NM_001267571	Hs.371016
362	< 1e-07	< 1e-07	206.18	388.03	1.882	6860445	MEX3C	mex-3 homolog C (C. elegans)	51320	NM_016626	Hs.465144
363	< 1e-07	< 1e-07	188.68	435.2	2.30655	1070192	AP1S2	adaptor-related protein complex 1, sigma 2 subunit	8905	NM_001272071	Hs.653504
364	< 1e-07	< 1e-07	346.65	812.48	2.3438	4210524	RND3	Rho family GTPase 3	390	NM_001254738	Hs.6838
365	< 1e-07	< 1e-07	115.18	222.07	1.92803	4610672	PRR5L	proline rich 5 like	79899	NM_001160167	Hs.19987
366	< 1e-07	< 1e-07	389.3	167.17	0.429412	1570441	WLS	wntless homolog (Drosophila)	79971	NM_001002292	Hs.647659
367	< 1e-07	< 1e-07	168.15	81.99	0.4876	5390687	CPE	carboxypeptidase E	1363	NM_001873	Hs.75360
368	< 1e-07	< 1e-07	294.02	150.35	0.51136	6350437	CELSR3	cadherin, EGF LAG seven-pass G-type receptor 3	1951	NM_001407	Hs.631926
369	< 1e-07	< 1e-07	614.29	222.7	0.362532	2630279	GPM6B	glycoprotein M6B	2824	NM_001001994	Hs.495710
370	< 1e-07	< 1e-07	583.62	285.08	0.488469	1070762	PSRC1	proline/serine-rich coiled-coil 1	84722	NM_001005290	Hs.405925
371	< 1e-07	< 1e-07	396.2	804.9	2.03155	7570324	ID3	inhibitor of DNA binding 3, dominant negative helix-loop-helix protein	3399	NM_002167	Hs.76884
372	< 1e-07	< 1e-07	213.48	105.18	0.492693	2320215	NUP210	nucleoporin 210kDa	23225	NM_024923	Hs.475525
373	< 1e-07	< 1e-07	270.62	127.44	0.470919	630181	NOXA1	NADPH oxidase activator 1	10811	NM_001256067	Hs.495554
374	< 1e-07	< 1e-07	2432.85	5409.75	2.22363	60121	CTSB	cathepsin B	1508	NM_001908	Hs.520898
375	< 1e-07	< 1e-07	1142.62	572.32	0.500884	4670092	TRAP1	TNF receptor-associated protein 1	10131	NM_001272049	Hs.30345
376	< 1e-07	< 1e-07	383.89	211.22	0.55021	1430673	SDCBP2	syndecan binding protein (syntenin) 2	27111	NM_001199784	Hs.657015
377	< 1e-07	< 1e-07	197.11	403.96	2.04941	940706	AP1S2	adaptor-related protein complex 1, sigma 2 subunit	8905	NM_001272071	Hs.653504
378	< 1e-07	< 1e-07	819.01	2001.74	2.4441	5670465	ADM	adrenomedullin	133	NM_001124	Hs.441047
379	< 1e-07	< 1e-07	209.07	108.03	0.516717	1710019	ICA1	islet cell autoantigen 1, 69kDa	3382	NM_001136020	Hs.487561
380	< 1e-07	< 1e-07	162.71	331.98	2.04032	4290368	PSTPIP2	proline-serine-threonine phosphatase interacting protein 2	9050	NM_024430	Hs.567384
381	< 1e-07	< 1e-07	967.79	469.9	0.485539	2510164	SNORD3A	small nucleolar RNA, C/D box 3A	780851	NR_002906
382	< 1e-07	< 1e-07	88.7	174.21	1.96404	6940475	AKAP12	A kinase (PRKA) anchor protein 12	9590	NM_005100	Hs.371240
383	< 1e-07	< 1e-07	1685.17	3812.29	2.26226	2510091	COL8A1	collagen, type VIII, alpha 1	1295	NM_001850	Hs.654548
384	< 1e-07	< 1e-07	83.16	212.71	2.55784	6020300	IL1RL1	interleukin 1 receptor-like 1	9173	NM_003856	Hs.66
385	< 1e-07	< 1e-07	468.47	1075.01	2.29473	5260594	AHNAK2	AHNAK nucleoprotein 2	113146	NM_138420	Hs.441783
386	< 1e-07	< 1e-07	116.43	249.13	2.13974	7200168	PDGFRL	platelet-derived growth factor receptor-like	5157	NM_006207	Hs.458573
387	< 1e-07	< 1e-07	514.02	263.06	0.51177	5130440	BIN1	bridging integrator 1	274	NM_004305	Hs.193163
388	< 1e-07	< 1e-07	306.42	565.58	1.84577	1690681	TNFAIP1	tumor necrosis factor, alpha-induced protein 1 (endothelial)	7126	NM_021137	Hs.76090
389	< 1e-07	< 1e-07	194.62	499.22	2.5651	5670246	SEMA3C	sema domain, immunoglobulin domain (Ig), short basic domain, secreted, (semaphorin) 3C	10512	NM_006379	Hs.269109
390	< 1e-07	< 1e-07	1070.43	2419.59	2.26039	580403	DFNA5	deafness, autosomal dominant 5	1687	NM_001127453	Hs.520708
391	< 1e-07	< 1e-07	483.63	908.79	1.8791	1500669	MYO1B	myosin IB	4430	NM_001130158	Hs.439620
392	< 1e-07	< 1e-07	1283.32	2555.93	1.99165	940431	CALU	calumenin	813	NM_001130674	Hs.743262
393	< 1e-07	< 1e-07	334.58	633.46	1.8933	5490528	ATL1	atlastin GTPase 1	51062	NM_001127713	Hs.584905
394	< 1e-07	< 1e-07	2090.97	710.66	0.339871	6370369	CD14	CD14 molecule	929	NM_000591	Hs.163867
395	< 1e-07	< 1e-07	1164.72	594.28	0.510234	7380181	ELOVL6	ELOVL fatty acid elongase 6	79071	NM_001130721	Hs.412939
396	< 1e-07	< 1e-07	99.43	188.66	1.89742	3990307	MIR302C	microRNA 302c	442895	NR_029858
397	< 1e-07	< 1e-07	427.85	981.41	2.29382	2900674	IGSF3	immunoglobulin superfamily, member 3	3321	NM_001007237	Hs.171057
398	< 1e-07	< 1e-07	328.48	162.14	0.493607	5670037	MUTYH	mutY homolog (E. coli)	4595	NM_001048171	Hs.271353
399	< 1e-07	< 1e-07	571.67	1157.54	2.02484	3890025	TMSB4XP8	thymosin beta 4, X-linked pseudogene 8	7117	NM_183049
400	< 1e-07	< 1e-07	1116.11	2437.32	2.18376	5720598	MYO1B	myosin IB	4430	NM_001130158	Hs.439620
401	< 1e-07	< 1e-07	189.64	353.43	1.86369	4880392	FAM214B	family with sequence similarity 214, member B	80256	NM_025182	Hs.301696
402	< 1e-07	< 1e-07	243.5	131.73	0.540986	4060519	ADORA1	adenosine A1 receptor	134	NM_000674	Hs.77867
403	< 1e-07	< 1e-07	227.94	105.45	0.462622	6960768	ZNF22	zinc finger protein 22	7570	NM_006963	Hs.462693
404	< 1e-07	< 1e-07	205.87	98.54	0.478652	1230047	CBS	cystathionine-beta-synthase	875	NM_000071	Hs.533013
405	< 1e-07	< 1e-07	466.53	928.66	1.99057	1450452	TTPAL	tocopherol (alpha) transfer protein-like	79183	NM_001039199	Hs.283869
406	< 1e-07	< 1e-07	297.47	151.97	0.510875	2000270	MARVELD3	MARVEL domain containing 3	91862	NM_001017967	Hs.513706
407	< 1e-07	< 1e-07	526.59	238.44	0.4528	6900630	ATP2B4	ATPase, Ca++ transporting, plasma membrane 4	493	NM_001001396	Hs.343522
408	< 1e-07	< 1e-07	656.45	1691.09	2.57611	4050040	TUBB3	tubulin, beta 3 class III	10381	NM_001197181	Hs.511743
409	< 1e-07	< 1e-07	860.58	407.19	0.473158	3990382	INO80C	INO80 complex subunit C	125476	NM_001098817	Hs.464903
410	< 1e-07	< 1e-07	155.12	80.26	0.517406	840010	ARHGAP44	Rho GTPase activating protein 44	9912	NM_014859	Hs.499758
411	< 1e-07	< 1e-07	1238.58	2360.41	1.90574	2630577	CAV2	caveolin 2	858	NM_001206747	Hs.212332
412	< 1e-07	< 1e-07	314.22	172.83	0.550029	1660056
413	< 1e-07	< 1e-07	170.77	92.75	0.543128	460082	GOLT1A	golgi transport 1A	127845	NM_198447	Hs.532401
414	< 1e-07	< 1e-07	447.66	934.74	2.08806	4830328	CYB561D2	cytochrome b-561 domain containing 2	11068	NM_007022	Hs.149443
415	< 1e-07	< 1e-07	153.76	327.32	2.12877	4390575	VSTM2L	V-set and transmembrane domain containing 2 like	128434	NM_080607	Hs.517029
416	< 1e-07	< 1e-07	645.73	1274.37	1.97353	4640131	PQLC1	PQ loop repeat containing 1	80148	NM_001146343	Hs.288284
417	< 1e-07	< 1e-07	492.52	1134.39	2.30324	6450139	FTH1P3	ferritin, heavy polypeptide 1 pseudogene 3	2498	NR_002201	Hs.658438
418	< 1e-07	< 1e-07	136.55	343.91	2.51856	2190184	PRSS23	protease, serine, 23	11098	NM_007173	Hs.25338
419	< 1e-07	< 1e-07	479.92	1082.82	2.25625	670286	CDK6	cyclin-dependent kinase 6	1021	NM_001145306	Hs.119882
420	< 1e-07	< 1e-07	1558.72	3177.63	2.03862	620750	CALD1	caldesmon 1	800	NM_004342	Hs.490203
421	< 1e-07	< 1e-07	295.79	534.94	1.80851	6280100
422	< 1e-07	< 1e-07	747.25	1395.29	1.86723	990523	FBXL18	F-box and leucine-rich repeat protein 18	80028	NM_024963	Hs.623974
423	< 1e-07	< 1e-07	201.24	437.13	2.17218	3190411	STARD13	StAR-related lipid transfer (START) domain containing 13	90627	NM_001243466	Hs.507704
424	< 1e-07	< 1e-07	656.16	212.1	0.323244	1820008	METTL7A	methyltransferase like 7A	25840	NM_014033	Hs.744021
425	< 1e-07	< 1e-07	1624.12	822.81	0.506619	1470706	THEM6	thioesterase superfamily member 6	51337	NM_016647	Hs.368402
426	< 1e-07	< 1e-07	851.12	1527.35	1.79452	7320594	ZYX	zyxin	7791	NM_001010972	Hs.490415
427	< 1e-07	< 1e-07	479.51	1416.6	2.95427	110592	SUSD2	sushi domain containing 2	56241	NM_019601	Hs.131819
428	< 1e-07	< 1e-07	1020.56	2298.46	2.25216	240309	CTSB	cathepsin B	1508	NM_001908	Hs.520898
429	< 1e-07	< 1e-07	2343.07	4254.26	1.81568	6580189
430	< 1e-07	< 1e-07	113	207.81	1.83903	7550685	MAP1B	microtubule-associated protein 1B	4131	NM_005909	Hs.335079
431	< 1e-07	< 1e-07	3622.53	1917.64	0.529365	6280168	SERPINA3	serpin peptidase inhibitor, clade A (alpha-1 antiproteinase, antitrypsin), member 3	12	NM_001085	Hs.534293
432	< 1e-07	< 1e-07	2852.97	1552.04	0.544009	4220468	ATP1B1	ATPase, Na+/K+ transporting, beta 1 polypeptide	481	NM_001001787	Hs.291196
433	< 1e-07	< 1e-07	603.02	272.23	0.451444	5490594	SULT1A4	sulfotransferase family, cytosolic, 1A, phenol-preferring, member 4	445329	NM_001017389	Hs.460558
434	< 1e-07	< 1e-07	495.93	273.29	0.551066	2190689	OSBPL5	oxysterol binding protein-like 5	114879	NM_001144063	Hs.436166
435	< 1e-07	< 1e-07	207.95	466.68	2.24419	290730	HIST1H2BD	histone cluster 1, H2bd	3017	NM_021063	Hs.591797
436	< 1e-07	< 1e-07	309.07	163.28	0.528295	2760437	SYTL1	synaptotagmin-like 1	84958	NM_001193308	Hs.469175
437	< 1e-07	< 1e-07	243.33	516.7	2.12345	3870273	DBNDD1	dysbindin (dystrobrevin binding protein 1) domain containing 1	79007	NM_001042610	Hs.301394
438	< 1e-07	< 1e-07	6283.53	3275.12	0.521223	3190148	DDIT4	DNA-damage-inducible transcript 4	54541	NM_019058	Hs.523012
439	< 1e-07	< 1e-07	3100.99	6304.33	2.03301	7200608	HSPB1	heat shock 27kDa protein 1	3315	NM_001540	Hs.520973
440	< 1e-07	< 1e-07	11689.5	6448.59	0.551658	2140128	SCD	stearoyl-CoA desaturase (delta-9-desaturase)	6319	NM_005063	Hs.558396
441	< 1e-07	< 1e-07	10323.2	5297.25	0.513142	6420731	SLC20A1	solute carrier family 20 (phosphate transporter), member 1	6574	NM_005415	Hs.187946
442	< 1e-07	< 1e-07	114.02	218.24	1.91405	4890598	BRSK1	BR serine/threonine kinase 1	84446	NM_032430	Hs.182081
443	< 1e-07	< 1e-07	376.77	214.41	0.569074	1820279	TSPAN18	tetraspanin 18	90139	NM_001031730	Hs.385634
444	< 1e-07	< 1e-07	988	2007.71	2.0321	5260156
445	< 1e-07	< 1e-07	86.75	156.96	1.80934	2650162	CCDC80	coiled-coil domain containing 80	151887	NM_199511	Hs.477128
446	< 1e-07	< 1e-07	1223.94	672.5	0.549455	2030315	RFC4	replication factor C (activator 1) 4, 37kDa	5984	NM_002916	Hs.732098
447	< 1e-07	< 1e-07	262.2	569.8	2.17315	3780441	PHLDB2	pleckstrin homology-like domain, family B, member 2	90102	NM_001134437	Hs.603252
448	< 1e-07	< 1e-07	990.43	1980.81	1.99995	7210681	LIPG	lipase, endothelial	9388	NM_006033	Hs.465102
449	< 1e-07	< 1e-07	219.73	388.82	1.76954	2360706	TOM1	target of myb1 (chicken)	10043	NM_001135729	Hs.474705
450	< 1e-07	< 1e-07	2331.54	1175.75	0.50428	1470348	MOK	MOK protein kinase	5891	NM_001272011	Hs.104119
451	< 1e-07	< 1e-07	177.78	324.99	1.82805	2810615	GRB10	growth factor receptor-bound protein 10	2887	NM_001001549	Hs.164060
452	< 1e-07	< 1e-07	2673.17	1491.77	0.558053	6200670	LPIN1	lipin 1	23175	NM_001261427	Hs.467740
453	< 1e-07	< 1e-07	220.26	114	0.51757	4830424	MYLIP	myosin regulatory light chain interacting protein	29116	NM_013262	Hs.484738
454	< 1e-07	< 1e-07	169.55	93.15	0.549395	6760706	MCOLN3	mucolipin 3	55283	NM_001253693	Hs.535239
455	< 1e-07	< 1e-07	695.36	1362.69	1.95969	1410209	SGK1	serum/glucocorticoid regulated kinase 1	6446	NM_001143676	Hs.510078
456	< 1e-07	< 1e-07	208.97	114.45	0.547686	6020619	PLLP	plasmolipin	51090	NM_015993	Hs.632215
457	< 1e-07	< 1e-07	252.59	144.81	0.573301	6110332	ARHGAP19	Rho GTPase activating protein 19	84986	NM_001204300	Hs.80305
458	< 1e-07	< 1e-07	92.6	175.63	1.89665	3190592
459	< 1e-07	< 1e-07	556.3	1105.36	1.98699	70634	RABAC1	Rab acceptor 1 (prenylated)	10567	NM_006423	Hs.11417
460	< 1e-07	< 1e-07	202.62	420.05	2.07309	6560592	RAET1G	retinoic acid early transcript 1G	353091	NM_001001788	Hs.558792
461	< 1e-07	< 1e-07	96.67	181.42	1.87669	1050215	KCNJ15	potassium inwardly-rectifying channel, subfamily J, member 15	3772	NM_001276435	Hs.411299
462	< 1e-07	< 1e-07	1151.14	600.17	0.52137	3140743	TACC2	transforming, acidic coiled-coil containing protein 2	10579	NM_006997	Hs.501252
463	< 1e-07	< 1e-07	3637.42	7779.63	2.13878	990372	COL17A1	collagen, type XVII, alpha 1	1308	NM_000494	Hs.117938
464	< 1e-07	< 1e-07	1035.48	1990.22	1.92203	780019
465	< 1e-07	< 1e-07	782.03	1396.74	1.78604	6370187	RAI14	retinoic acid induced 14	26064	NM_001145520	Hs.431400
466	< 1e-07	< 1e-07	194.52	347.41	1.78599	670082	GNA12	guanine nucleotide binding protein (G protein) alpha 12	2768	NM_007353	Hs.487341
467	< 1e-07	< 1e-07	1590.99	867.89	0.545503	5390500	HNRNPA1P33	heterogeneous nuclear ribonucleoprotein A1 pseudogene 33	728643	NR_003277	Hs.711067
468	< 1e-07	< 1e-07	174.92	401.57	2.29574	6760341	KRT6B	keratin 6B	3854	NM_005555	Hs.708950
469	< 1e-07	< 1e-07	348.7	135.95	0.389877	4390754	PPL	periplakin	5493	NM_002705	Hs.192233
470	< 1e-07	< 1e-07	257.78	507.37	1.96823	6980482
471	< 1e-07	< 1e-07	186	100.06	0.537957	5490196	PC	pyruvate carboxylase	5091	NM_000920	Hs.89890
472	< 1e-07	< 1e-07	237.34	454.11	1.91333	3800487	ZNFX1	zinc finger, NFX1-type containing 1	57169	NM_021035	Hs.371794
473	< 1e-07	< 1e-07	535.01	1269.23	2.37235	5560195
474	< 1e-07	< 1e-07	95.12	250.83	2.63698	5420754	IL1RL1	interleukin 1 receptor-like 1	9173	NM_003856	Hs.66
475	< 1e-07	< 1e-07	309.12	756.25	2.44646	2630474	MLLT11	myeloid/lymphoid or mixed-lineage leukemia (trithorax homolog, Drosophila); translocated to, 11	10962	NM_006818	Hs.75823
476	< 1e-07	< 1e-07	230.7	120.55	0.52254	6940039	SORL1	sortilin-related receptor, L(DLR class) A repeats containing	6653	NM_003105	Hs.368592
477	< 1e-07	< 1e-07	105.81	184.42	1.74294	4150689
478	< 1e-07	< 1e-07	120.59	206.19	1.70984	1110632	NKX3-1	NK3 homeobox 1	4824	NM_001256339	Hs.55999
479	< 1e-07	< 1e-07	359.9	142.39	0.395638	5670687	PLLP	plasmolipin	51090	NM_015993	Hs.632215
480	< 1e-07	< 1e-07	375.19	191.94	0.511581	5810142	CITED4	Cbp/p300-interacting transactivator, with Glu/Asp-rich carboxy-terminal domain, 4	163732	NM_133467	Hs.355820
481	< 1e-07	< 1e-07	877.47	1526.03	1.73912	7610131	EPAS1	endothelial PAS domain protein 1	2034	NM_001430	Hs.468410
482	< 1e-07	< 1e-07	209.66	358.76	1.71115	1570273	NEDD4L	neural precursor cell expressed, developmentally down-regulated 4-like, E3 ubiquitin protein ligase	23327	NM_001144964	Hs.185677
483	< 1e-07	< 1e-07	245.84	465.65	1.89412	6560072
484	< 1e-07	< 1e-07	201.33	396.46	1.9692	610270	ELL2	elongation factor, RNA polymerase II, 2	22936	NM_012081	Hs.192221
485	< 1e-07	< 1e-07	93.04	181.67	1.9526	6330487	SULF2	sulfatase 2	55959	NM_001161841	Hs.162016
486	< 1e-07	< 1e-07	310.22	168.39	0.542808	4260682	NASP	nuclear autoantigenic sperm protein (histone-binding)	4678	NM_001195193	Hs.319334
487	< 1e-07	< 1e-07	507.84	267.22	0.526189	6510327	SNORD96A	small nucleolar RNA, C/D box 96A	619571	NR_002592
488	< 1e-07	< 1e-07	887.85	1562.38	1.75973	1740242	KDSR	3-ketodihydrosphingosine reductase	2531	NM_002035	Hs.74050
489	< 1e-07	< 1e-07	422.78	223.42	0.528455	4860064	DDX19B	DEAD (Asp-Glu-Ala-Asp) box polypeptide 19B	11269	NM_001014449	Hs.221761
490	< 1e-07	< 1e-07	1472.71	3266.54	2.21805	1980594	FTH1P8	ferritin, heavy polypeptide 1 pseudogene 8	2501	NR_002203
491	< 1e-07	< 1e-07	129.22	219.5	1.69865	6400553	CDK14	cyclin-dependent kinase 14	5218	NM_012395	Hs.258576
492	< 1e-07	< 1e-07	435.39	898.41	2.06346	6420274
493	< 1e-07	< 1e-07	1417.66	653.42	0.460914	1440300	SLC27A3	solute carrier family 27 (fatty acid transporter), member 3	11000	NM_024330	Hs.438723
494	< 1e-07	< 1e-07	367.24	723.44	1.96994	3420452	TSPAN13	tetraspanin 13	27075	NM_014399	Hs.364544
495	< 1e-07	< 1e-07	642.46	340.23	0.529574	4860368	SLC35G2	solute carrier family 35, member G2	80723	NM_001097599	Hs.477692
496	< 1e-07	< 1e-07	227.77	117.99	0.518023	1940072	RAPGEFL1	Rap guanine nucleotide exchange factor (GEF)-like 1	51195	NM_016339	Hs.744194
497	< 1e-07	< 1e-07	129.85	250.01	1.92538	2030687	MB21D2	Mab-21 domain containing 2	151963	NM_178496	Hs.151443
498	< 1e-07	< 1e-07	292.93	169.47	0.578534	4890324	LRRC8B	leucine rich repeat containing 8 family, member B	23507	NM_001134476	Hs.482017
499	< 1e-07	< 1e-07	196.33	330	1.68084	3990026	CCNE1	cyclin E1	898	NM_001238	Hs.244723
500	< 1e-07	< 1e-07	246.19	135.83	0.551728	6580626	CXorf57	chromosome X open reading frame 57	55086	NM_001184782	Hs.274267
501	< 1e-07	< 1e-07	143.42	265.32	1.84995	2750187	NEXN	nexilin (F actin binding protein)	91624	NM_001172309	Hs.612385
502	< 1e-07	< 1e-07	106.28	206.27	1.94082	6940500	BDKRB1	bradykinin receptor B1	623	NM_000710	Hs.525572
503	< 1e-07	< 1e-07	320.87	605.4	1.88675	6280040	YWHAG	tyrosine 3-monooxygenase/tryptophan 5-monooxygenase activation protein, gamma polypeptide	7532	NM_012479	Hs.520974
504	< 1e-07	< 1e-07	397.27	163.1	0.410552	1240093	S100A14	S100 calcium binding protein A14	57402	NM_020672	Hs.288998
505	< 1e-07	< 1e-07	242.56	475.91	1.96203	3780100	OSBP2	oxysterol binding protein 2	23762	NM_030758	Hs.517546
506	< 1e-07	< 1e-07	150.08	262.31	1.7478	1940707	RABGEF1	RAB guanine nucleotide exchange factor (GEF) 1	27342	NM_014504	Hs.530053
507	< 1e-07	< 1e-07	204.44	402.26	1.96762	6020441	SMTN	smoothelin	6525	NM_001207017	Hs.149098
508	< 1e-07	< 1e-07	175.79	362.56	2.06246	4250678
509	< 1e-07	< 1e-07	198.82	363.5	1.82829	2120452	MLPH	melanophilin	79083	NM_001042467	Hs.102406
510	< 1e-07	< 1e-07	122.36	209.85	1.71502	7210497	NUAK1	NUAK family, SNF1-like kinase, 1	9891	NM_014840	Hs.524692
511	< 1e-07	< 1e-07	132.61	305.57	2.30428	4880609	DKK1	dickkopf 1 homolog (Xenopus laevis)	22943	NM_012242	Hs.40499
512	< 1e-07	< 1e-07	85.59	175.79	2.05386	6280097	PLCB4	phospholipase C, beta 4	5332	NM_000933	Hs.472101
513	< 1e-07	< 1e-07	124.45	326.7	2.62515	3420373	SOD2	superoxide dismutase 2, mitochondrial	6648	NM_000636	Hs.487046
514	< 1e-07	< 1e-07	477.71	251.93	0.52737	650553	BIN1	bridging integrator 1	274	NM_004305	Hs.193163
515	< 1e-07	< 1e-07	412.07	760.77	1.84622	5720735	JAG1	jagged 1	182	NM_000214	Hs.224012
516	< 1e-07	< 1e-07	4197.75	2365.59	0.563538	2370259	TECR	trans-2,3-enoyl-CoA reductase	9524	NM_004868	Hs.515642
517	< 1e-07	< 1e-07	292.59	506.4	1.73075	10332	HIPK2	homeodomain interacting protein kinase 2	28996	NM_001113239	Hs.731417
518	< 1e-07	< 1e-07	1686.02	3608.24	2.14009	3190133	FTH1P12	ferritin, heavy polypeptide 1 pseudogene 12	2504	NR_002205
519	< 1e-07	< 1e-07	429.09	910.96	2.123	6840674	ZNF185	zinc finger protein 185 (LIM domain)	7739	NM_001178106	Hs.16622
520	< 1e-07	< 1e-07	1004.99	569.47	0.566642	4180445	C9orf142	chromosome 9 open reading frame 142	286257	NM_183241	Hs.409582
521	< 1e-07	< 1e-07	186.23	90.36	0.485206	6220484	CAMK2B	calcium/calmodulin-dependent protein kinase II beta	816	NM_001220	Hs.351887
522	< 1e-07	< 1e-07	908.17	2328.9	2.56439	3360452	COL8A1	collagen, type VIII, alpha 1	1295	NM_001850	Hs.654548
523	< 1e-07	< 1e-07	1442.24	771.61	0.535008	6840348
524	< 1e-07	< 1e-07	959.33	544.72	0.567813	4200601	TMEM48	transmembrane protein 48	55706	NM_001168551	Hs.476525
525	< 1e-07	< 1e-07	589.48	1083.13	1.83743	2630563	SLC39A14	solute carrier family 39 (zinc transporter), member 14	23516	NM_001128431	Hs.491232
526	< 1e-07	< 1e-07	149.5	275.98	1.84602	5360672	CCNG2	cyclin G2	901	NM_004354	Hs.740456
527	< 1e-07	< 1e-07	1244.04	2784.27	2.23809	5420358	CD99L2	CD99 molecule-like 2	83692	NM_001184808	Hs.522805
528	< 1e-07	< 1e-07	230.53	428.78	1.85997	3180315	ZNF319	zinc finger protein 319	57567	NM_020807	Hs.129268
529	< 1e-07	< 1e-07	101.34	179.15	1.76781	130754	PTPRZ1	protein tyrosine phosphatase, receptor-type, Z polypeptide 1	5803	NM_001206838	Hs.489824
530	< 1e-07	< 1e-07	203.44	97.72	0.480338	1710020	SMOC1	SPARC related modular calcium binding 1	64093	NM_001034852	Hs.497349
531	< 1e-07	< 1e-07	204.1	368.05	1.80328	2450082	TSC22D2	TSC22 domain family, member 2	9819	NM_014779	Hs.722470
532	< 1e-07	< 1e-07	820.57	436.4	0.531825	7150433	TCTEX1D2	Tctex1 domain containing 2	255758	NM_152773	Hs.733180
533	< 1e-07	< 1e-07	208.73	396.88	1.9014	10019	RNF165	ring finger protein 165	494470	NM_001256758	Hs.501114
534	< 1e-07	< 1e-07	465.6	881.94	1.8942	5860356	PTPRM	protein tyrosine phosphatase, receptor type, M	5797	NM_001105244	Hs.49774
535	< 1e-07	< 1e-07	1422.01	800.25	0.56276	4280524	LEPREL1	leprecan-like 1	55214	NM_001134418	Hs.374191
536	< 1e-07	< 1e-07	206.61	363.01	1.75698	5900445	ARFGAP1	ADP-ribosylation factor GTPase activating protein 1	55738	NM_018209	Hs.25584
537	< 1e-07	< 1e-07	347.72	196.84	0.566088	1300452	LGMN	legumain	5641	NM_001008530	Hs.18069
538	< 1e-07	< 1e-07	89.7	179.07	1.99632	4220437	UCN2	urocortin 2	90226	NM_033199	Hs.631914
539	< 1e-07	< 1e-07	1739.26	881.88	0.507043	4180452	ATP1B1	ATPase, Na+/K+ transporting, beta 1 polypeptide	481	NM_001001787	Hs.291196
540	< 1e-07	< 1e-07	605.47	1216.49	2.00917	4760593	CD59	CD59 molecule, complement regulatory protein	966	NM_000611	Hs.278573
541	< 1e-07	< 1e-07	243.71	132.23	0.542571	4290706	EYA2	eyes absent homolog 2 (Drosophila)	2139	NM_005244	Hs.472877
542	< 1e-07	< 1e-07	206.09	355.93	1.72706	6110209	RSU1	Ras suppressor protein 1	6251	NM_012425	Hs.524161
543	< 1e-07	< 1e-07	388.63	710.03	1.82701	6020736	UBE2H	ubiquitin-conjugating enzyme E2H	7328	NM_001202498	Hs.643548
544	< 1e-07	< 1e-07	499.34	251.05	0.502764	20609	SLC29A2	solute carrier family 29 (nucleoside transporters), member 2	3177	NM_001532	Hs.569017
545	< 1e-07	< 1e-07	276.98	476.42	1.72005	4480220	FGFRL1	fibroblast growth factor receptor-like 1	53834	NM_001004356	Hs.193326
546	< 1e-07	< 1e-07	820.23	1656.85	2.01998	2480136	HIBADH	3-hydroxyisobutyrate dehydrogenase	11112	NM_152740	Hs.406758
547	< 1e-07	< 1e-07	460.87	877.33	1.90364	1440243	MSRB1	methionine sulfoxide reductase B1	51734	NM_016332	Hs.655346
548	< 1e-07	< 1e-07	641.31	1276.66	1.99071	3610228	PEA15	phosphoprotein enriched in astrocytes 15	8682	NM_003768	Hs.517216
549	< 1e-07	< 1e-07	129.71	221.11	1.70465	3930750	IRAK2	interleukin-1 receptor-associated kinase 2	3656	NM_001570	Hs.449207
550	< 1e-07	< 1e-07	529.78	1052.47	1.98662	5810743	C12orf75	chromosome 12 open reading frame 75	387882	NM_001145199	Hs.368938
551	< 1e-07	< 1e-07	199.36	346.86	1.73987	1300670	FHOD3	formin homology 2 domain containing 3	80206	NM_025135	Hs.630884
552	< 1e-07	< 1e-07	124.18	217.69	1.75302	4480537	CCNG2	cyclin G2	901	NM_004354	Hs.740456
553	< 1e-07	< 1e-07	331.37	660.32	1.9927	870600	GCNT1	glucosaminyl (N-acetyl) transferase 1, core 2	2650	NM_001097633	Hs.521568
554	< 1e-07	< 1e-07	255.04	129.22	0.506666	6650743	TSPYL2	TSPY-like 2	64061	NM_022117	Hs.136164
555	< 1e-07	< 1e-07	979.32	543.81	0.555293	3190524	KNTC1	kinetochore associated 1	9735	NM_014708	Hs.300559
556	< 1e-07	< 1e-07	193.3	343.63	1.7777	450458	PNPLA8	patatin-like phospholipase domain containing 8	50640	NM_001256007	Hs.617340
557	< 1e-07	< 1e-07	713.82	1222.16	1.71214	5890131	PDXK	pyridoxal (pyridoxine, vitamin B6) kinase	8566	NM_003681	Hs.284491
558	< 1e-07	< 1e-07	1004.25	571.32	0.568902	7210435	RFC4	replication factor C (activator 1) 4, 37kDa	5984	NM_002916	Hs.732098
559	< 1e-07	< 1e-07	599.7	1041.5	1.7367	2850441	YTHDF1	YTH domain family, member 1	54915	NM_017798	Hs.11747
560	< 1e-07	< 1e-07	813.38	1591.43	1.95656	3120598	AKR1C4	aldo-keto reductase family 1, member C4	1109	NM_001818	Hs.567245
561	1e-07	3.59e-07	147.05	83.14	0.565386	2000685	SMPDL3B	sphingomyelin phosphodiesterase, acid-like 3B	27293	NM_001009568	Hs.123659
562	1e-07	3.59e-07	551.28	1028.19	1.8651	110433	ASS1	argininosuccinate synthase 1	445	NM_000050	Hs.160786
563	1e-07	3.59e-07	152.57	85.85	0.562693	540465	ENPP5	ectonucleotide pyrophosphatase/phosphodiesterase 5 (putative)	59084	NM_021572	Hs.35198
564	1e-07	3.59e-07	104.7	176.56	1.68634	840356	NUAK2	NUAK family, SNF1-like kinase, 2	81788	NM_030952	Hs.497512
565	1e-07	3.59e-07	397.73	947.97	2.38345	4490010	DAAM1	dishevelled associated activator of morphogenesis 1	23002	NM_001270520	Hs.19156
566	1e-07	3.59e-07	371.19	186.77	0.503165	6370553	EPHA1	EPH receptor A1	2041	NM_005232	Hs.89839
567	1e-07	3.59e-07	1164.58	2220.88	1.90702	4730369	BTG1	B-cell translocation gene 1, anti-proliferative	694	NM_001731	Hs.255935
568	1e-07	3.59e-07	225.16	373.69	1.65966	5420592	SRC	v-src sarcoma (Schmidt-Ruppin A-2) viral oncogene homolog (avian)	6714	NM_005417	Hs.195659
569	1e-07	3.59e-07	458.31	257.97	0.562872	580161	SNORD3C	small nucleolar RNA, C/D box 3C	780853	NR_006881
570	1e-07	3.59e-07	108.99	184.33	1.69126	2510520	ABL2	v-abl Abelson murine leukemia viral oncogene homolog 2	27	NM_001136000	Hs.159472
571	1e-07	3.59e-07	144.06	272.43	1.89109	4060561	FTH1P2	ferritin, heavy polypeptide 1 pseudogene 2	2497	NR_002200
572	1e-07	3.59e-07	3070	1839.51	0.599189	3120767	CNIH	cornichon homolog (Drosophila)	10175	NM_001009551	Hs.294603
573	1e-07	3.59e-07	517.28	274.67	0.530989	6900672	RPL39L	ribosomal protein L39-like	116832	NM_052969	Hs.647900
574	1e-07	3.59e-07	929.82	523.92	0.563464	4260377	HAX1	HCLS1 associated protein X-1	10456	NM_001018837	Hs.199625
575	1e-07	3.59e-07	878.64	522.08	0.594191	1710437
576	1e-07	3.59e-07	254.17	138.53	0.545029	1090671	SNORA59A	small nucleolar RNA, H/ACA box 59A	677885	NR_003025	Hs.721005
577	1e-07	3.59e-07	897.91	1651.45	1.83922	3460187	UAP1	UDP-N-acteylglucosamine pyrophosphorylase 1	6675	NM_003115	Hs.492859
578	1e-07	3.59e-07	371.61	616.62	1.65932	2480224	PGM3	phosphoglucomutase 3	5238	NM_001199917	Hs.661665
579	1e-07	3.59e-07	427.21	218.56	0.511599	1430026	MFSD6	major facilitator superfamily domain containing 6	54842	NM_017694	Hs.418581
580	1e-07	3.59e-07	3874.46	2070.29	0.534343	7400411	MED24	mediator complex subunit 24	9862	NM_001079518	Hs.462983
581	1e-07	3.59e-07	224.49	437.09	1.94704	7550112	CITED2	Cbp/p300-interacting transactivator, with Glu/Asp-rich carboxy-terminal domain, 2	10370	NM_001168388	Hs.82071
582	1e-07	3.59e-07	167.78	306.66	1.82775	2650164	FGGY	FGGY carbohydrate kinase domain containing	55277	NM_001113411	Hs.444301
583	1e-07	3.59e-07	120.56	204.33	1.69484	4070300	PANX2	pannexin 2	56666	NM_001160300	Hs.440092
584	1e-07	3.59e-07	2748.53	4659.96	1.69544	1510458	MYH9	myosin, heavy chain 9, non-muscle	4627	NM_002473	Hs.474751
585	1e-07	3.59e-07	1211.03	2284.27	1.88622	2710446	CRLS1	cardiolipin synthase 1	54675	NM_001127458	Hs.743956
586	1e-07	3.59e-07	238.02	398.86	1.67574	4670603	ELMO2	engulfment and cell motility 2	63916	NM_022086	Hs.210469
587	1e-07	3.59e-07	3913.76	2307.33	0.589543	3460121	TOMM20	translocase of outer mitochondrial membrane 20 homolog (yeast)	9804	NM_014765	Hs.533192
588	1e-07	3.59e-07	313.98	158.15	0.503695	2810253	ACSF2	acyl-CoA synthetase family member 2	80221	NM_025149	Hs.288959
589	1e-07	3.59e-07	203.59	371.24	1.82347	240523	EVA1A	eva-1 homolog A (C. elegans)	84141	NM_001135032	Hs.302346
590	1e-07	3.59e-07	273.16	512.74	1.87707	7610079	HSF2BP	heat shock transcription factor 2 binding protein	11077	NM_007031	Hs.406157
591	1e-07	3.59e-07	281.66	540.36	1.91848	5960168	FAM213A	family with sequence similarity 213, member A	84293	NM_001243778	Hs.500333
592	1e-07	3.59e-07	736.69	1334.65	1.81168	2640544	ASS1	argininosuccinate synthase 1	445	NM_000050	Hs.160786
593	1e-07	3.59e-07	398.8	227.34	0.57006	7210196	FARP1	FERM, RhoGEF (ARHGEF) and pleckstrin domain protein 1 (chondrocyte-derived)	10160	NM_001001715	Hs.403917
594	1e-07	3.59e-07	252.13	429.66	1.70412	1570484	ATF5	activating transcription factor 5	22809	NM_001193646	Hs.9754
595	1e-07	3.59e-07	326.04	635.52	1.94921	2680097	YPEL5	yippee-like 5 (Drosophila)	51646	NM_001127399	Hs.515890
596	1e-07	3.59e-07	5894.15	10581.6	1.79528	4850138	POTEF	POTE ankyrin domain family, member F	728378	NM_001099771	Hs.580547
597	1e-07	3.59e-07	1265.56	2165.86	1.71138	990288	FHL2	four and a half LIM domains 2	2274	NM_001039492	Hs.443687
598	1e-07	3.59e-07	213.34	110.49	0.517906	3420678	TERC	telomerase RNA component	7012	NR_001566	Hs.436182
599	1e-07	3.59e-07	204.33	122.73	0.600646	130561	GSTA4	glutathione S-transferase alpha 4	2941	NM_001512	Hs.485557
600	1e-07	3.59e-07	287.81	160.75	0.558528	3190382	SNORD48	small nucleolar RNA, C/D box 48	26801	NR_002745
601	1e-07	3.59e-07	92.45	185.98	2.01168	5090372	CDA	cytidine deaminase	978	NM_001785	Hs.466910
602	1e-07	3.59e-07	160.19	96.49	0.602347	940487	FUT3	fucosyltransferase 3 (galactoside 3(4)-L-fucosyltransferase, Lewis blood group)	2525	NM_000149	Hs.169238
603	1e-07	3.59e-07	1034.77	1729.34	1.67123	2450608	ACO1	aconitase 1, soluble	48	NM_002197	Hs.567229
604	1e-07	3.59e-07	165.84	278.22	1.67764	2850291	RAP1GAP2	RAP1 GTPase activating protein 2	23108	NM_001100398	Hs.499659
605	1e-07	3.59e-07	2847.49	1654.36	0.580989	1010082
606	1e-07	3.59e-07	149.38	245.82	1.6456	5270491	KIAA1468	KIAA1468	57614	NM_020854	Hs.465323
607	1e-07	3.59e-07	1282.19	716.39	0.558724	5810047	F2RL1	coagulation factor II (thrombin) receptor-like 1	2150	NM_005242	Hs.744181
608	1e-07	3.59e-07	671.74	1235.6	1.8394	4250736	FNDC3B	fibronectin type III domain containing 3B	64778	NM_001135095	Hs.159430
609	1e-07	3.59e-07	328.16	182.54	0.556253	5570286	TACC2	transforming, acidic coiled-coil containing protein 2	10579	NM_006997	Hs.501252
610	1e-07	3.59e-07	152.11	269.59	1.77234	6770242	MARCKSL1	MARCKS-like 1	65108	NM_023009	Hs.75061
611	1e-07	3.59e-07	1097.18	2102.36	1.91615	4280632	GAS6	growth arrest-specific 6	2621	NM_000820	Hs.646346
612	1e-07	3.59e-07	440.04	250.02	0.568176	5720414	C1orf123	chromosome 1 open reading frame 123	54987	NM_017887	Hs.525391
613	1e-07	3.59e-07	1022.1	1742.46	1.70478	1690709	UBE3C	ubiquitin protein ligase E3C	9690	NM_014671	Hs.118351
614	1e-07	3.59e-07	129.78	210.63	1.62298	7650739	CSMD3	CUB and Sushi multiple domains 3	114788	NM_052900	Hs.91381
615	1e-07	3.59e-07	564.75	1084.47	1.92027	2140671	DBNL	drebrin-like	28988	NM_001014436	Hs.436500
616	1e-07	3.59e-07	492.13	1075.2	2.18479	460338	PLOD2	procollagen-lysine, 2-oxoglutarate 5-dioxygenase 2	5352	NM_000935	Hs.477866
617	1e-07	3.59e-07	173.94	295.31	1.69777	6590594	HIST1H2AC	histone cluster 1, H2ac	8334	NM_003512	Hs.744119
618	1e-07	3.59e-07	319.64	533.6	1.66938	1090575	WWC1	WW and C2 domain containing 1	23286	NM_001161661	Hs.484047
619	1e-07	3.59e-07	3265.66	5750.5	1.7609	7050019	VIM	vimentin	7431	NM_003380	Hs.455493
620	1e-07	3.59e-07	120.25	206.45	1.71684	5960440	VDR	vitamin D (1,25- dihydroxyvitamin D3) receptor	7421	NM_000376	Hs.524368
621	1e-07	3.59e-07	3338.23	5726.26	1.71536	6100075	GNAS	GNAS complex locus	2778	NM_000516	Hs.125898
622	1e-07	3.59e-07	306.97	515.04	1.67782	940672	SLC35C1	solute carrier family 35, member C1	55343	NM_001145265	Hs.12211
623	1e-07	3.59e-07	158.43	389.81	2.46046	3400753	ABCA6	ATP-binding cassette, sub-family A (ABC1), member 6	23460	NM_080284	Hs.709514
624	1e-07	3.59e-07	587.17	327.86	0.558373	1010048	CXXC5	CXXC finger protein 5	51523	NM_016463	Hs.189119
625	1e-07	3.59e-07	724.19	1549.77	2.14	5560561	TNS3	tensin 3	64759	NM_022748	Hs.520814
626	1e-07	3.59e-07	174.58	312.15	1.78801	4900746	UBE2H	ubiquitin-conjugating enzyme E2H	7328	NM_001202498	Hs.643548
627	1e-07	3.59e-07	1136.67	582.57	0.512523	2810687	LRRC14	leucine rich repeat containing 14	9684	NM_001272036	Hs.459391
628	1e-07	3.59e-07	9407.02	5411.12	0.575221	150521
629	1e-07	3.59e-07	100.59	179.67	1.78616	1690259	PAPSS2	3'-phosphoadenosine 5'-phosphosulfate synthase 2	9060	NM_001015880	Hs.524491
630	1e-07	3.59e-07	1384.43	844.91	0.610294	1070047	CDC42EP4	CDC42 effector protein (Rho GTPase binding) 4	23580	NM_012121	Hs.3903
631	1e-07	3.59e-07	372.55	663.92	1.7821	3360646	MVP	major vault protein	9961	NM_005115	Hs.632177
632	1e-07	3.59e-07	280.47	527.99	1.88252	7150259	C7orf49	chromosome 7 open reading frame 49	78996	NM_001243749	Hs.521213
633	1e-07	3.59e-07	278.37	129.52	0.46528	4260477	TSPYL2	TSPY-like 2	64061	NM_022117	Hs.136164
634	1e-07	3.59e-07	201.95	336.77	1.66759	2650112	SLC16A2	solute carrier family 16, member 2 (thyroid hormone transporter)	6567	NM_006517	Hs.75317
635	1e-07	3.59e-07	564.01	921.98	1.63469	6650324	PLEKHA1	pleckstrin homology domain containing, family A (phosphoinositide binding specific) member 1	59338	NM_001001974	Hs.643512
636	1e-07	3.59e-07	659.8	396.81	0.60141	6200215	TTC13	tetratricopeptide repeat domain 13	79573	NM_001122835	Hs.424788
637	1e-07	3.59e-07	270.53	447.14	1.65283	6330725	BCL3	B-cell CLL/lymphoma 3	602	NM_005178	Hs.31210
638	1e-07	3.59e-07	3165.88	6780.9	2.14187	5570102	DKK1	dickkopf 1 homolog (Xenopus laevis)	22943	NM_012242	Hs.40499
639	1e-07	3.59e-07	909.44	1655.15	1.81997	160537	KDSR	3-ketodihydrosphingosine reductase	2531	NM_002035	Hs.74050
640	1e-07	3.59e-07	605.92	347.39	0.573327	2140008	SLC50A1	solute carrier family 50 (sugar transporter), member 1	55974	NM_001122837	Hs.292154
641	1e-07	3.59e-07	354.3	755.37	2.13201	4220672	MT1F	metallothionein 1F	4494	NM_005949	Hs.513626
642	1e-07	3.59e-07	246.84	106.09	0.429793	4040215	RGS11	regulator of G-protein signaling 11	8786	NM_003834	Hs.65756
643	1e-07	3.59e-07	1579.9	917.06	0.580454	2850520	DPM3	dolichyl-phosphate mannosyltransferase polypeptide 3	54344	NM_018973	Hs.110477
644	1e-07	3.59e-07	448.82	237.32	0.528764	1570224	CHRNA5	cholinergic receptor, nicotinic, alpha 5 (neuronal)	1138	NM_000745	Hs.1614
645	1e-07	3.59e-07	1651.99	983.88	0.595573	4810224	NDUFA9	NADH dehydrogenase (ubiquinone) 1 alpha subcomplex, 9, 39kDa	4704	NM_005002	Hs.75227
646	1e-07	3.59e-07	432.21	225.53	0.521807	1240615	LPHN2	latrophilin 2	23266	NM_012302	Hs.24212
647	1e-07	3.59e-07	735.92	1296.58	1.76185	6110025	FHL2	four and a half LIM domains 2	2274	NM_001039492	Hs.443687
648	1e-07	3.59e-07	104	177.6	1.70769	5490692	SEZ6L2	seizure related 6 homolog (mouse)-like 2	26470	NM_001114099	Hs.6314
649	1e-07	3.59e-07	218.39	117.3	0.537113	4150270	ANKRD22	ankyrin repeat domain 22	118932	NM_144590	Hs.217484
650	1e-07	3.59e-07	742.05	377.39	0.508578	4760646	TROAP	trophinin associated protein	10024	NM_001100620	Hs.524399
651	1e-07	3.59e-07	96.52	189.56	1.96395	4040576	IL6	interleukin 6 (interferon, beta 2)	3569	NM_000600	Hs.654458
652	1e-07	3.59e-07	303.04	185.33	0.611569	2060121	FUCA1	fucosidase, alpha-L- 1, tissue	2517	NM_000147	Hs.370858
653	1e-07	3.59e-07	302.12	495.14	1.63889	1440187	STYXL1	serine/threonine/tyrosine interacting-like 1	51657	NM_016086	Hs.11615
654	1e-07	3.59e-07	1686.1	966.42	0.573169	5130577	SLC37A4	solute carrier family 37 (glucose-6-phosphate transporter), member 4	2542	NM_001164277	Hs.719203
655	1e-07	3.59e-07	282	527.38	1.87014	4850168	SLC22A4	solute carrier family 22 (organic cation/ergothioneine transporter), member 4	6583	NM_003059	Hs.310591
656	1e-07	3.59e-07	1090.83	2468.78	2.26321	3710397	EFNA1	ephrin-A1	1942	NM_004428	Hs.516664
657	1e-07	3.59e-07	760.81	387.39	0.509181	1030026	CENPV	centromere protein V	201161	NM_181716	Hs.433422
658	1e-07	3.59e-07	130.73	211.96	1.62136	4540484	FGD6	FYVE, RhoGEF and PH domain containing 6	55785	NM_018351	Hs.506381
659	1e-07	3.59e-07	611.73	349.64	0.571559	7510634	GPRC5C	G protein-coupled receptor, family C, group 5, member C	55890	NM_018653	Hs.446438
660	1e-07	3.59e-07	842.07	1751.79	2.08034	1050671	EGFR	epidermal growth factor receptor	1956	NM_005228	Hs.488293
661	1e-07	3.59e-07	320.69	668.57	2.08479	5290161	MIR22HG	MIR22 host gene (non-protein coding)	84981	NM_001001870	Hs.597755
662	1e-07	3.59e-07	101.83	170.73	1.67662	6560112	ANKRD1	ankyrin repeat domain 1 (cardiac muscle)	27063	NM_014391	Hs.448589
663	1e-07	3.59e-07	240.75	422.73	1.75589	7400653	PFKFB4	6-phosphofructo-2-kinase/fructose-2,6-biphosphatase 4	5210	NM_004567	Hs.476217
664	1e-07	3.59e-07	1007.45	1717.74	1.70504	1850681	EIF6	eukaryotic translation initiation factor 6	3692	NM_001267810	Hs.743992
665	1e-07	3.59e-07	275.78	171.66	0.622453	3180484	OIP5	Opa interacting protein 5	11339	NM_007280	Hs.661645
666	1e-07	3.59e-07	181.74	289.83	1.59475	4900711	ABCA12	ATP-binding cassette, sub-family A (ABC1), member 12	26154	NM_015657	Hs.134585
667	1e-07	3.59e-07	508.82	932.23	1.83214	4390220	TMEM189-UBE2V1	TMEM189-UBE2V1 readthrough	387522	NM_003349	Hs.420529
668	1e-07	3.59e-07	1746.71	1046.08	0.598886	7380255	ARAP3	ArfGAP with RhoGAP domain, ankyrin repeat and PH domain 3	64411	NM_022481	Hs.726187
669	1e-07	3.59e-07	372.36	668.6	1.79557	1240142	SAMD9	sterile alpha motif domain containing 9	54809	NM_001193307	Hs.65641
670	1e-07	3.59e-07	283.77	459.43	1.61902	7610369	TMEM184B	transmembrane protein 184B	25829	NM_001195071	Hs.182626
671	1e-07	3.59e-07	263.8	154.42	0.585368	4760553	ISL1	ISL LIM homeobox 1	3670	NM_002202	Hs.505
672	1e-07	3.59e-07	588.81	268.72	0.456378	1010114	ACOX2	acyl-CoA oxidase 2, branched chain	8309	NM_003500	Hs.444959
673	1e-07	3.59e-07	175.07	320.81	1.83247	3460053	SIPA1L2	signal-induced proliferation-associated 1 like 2	57568	NM_020808	Hs.268774
674	1e-07	3.59e-07	1231.53	2121.64	1.72277	6550521	CLCA2	chloride channel accessory 2	9635	NM_006536	Hs.241551
675	1e-07	3.59e-07	140.13	87.65	0.625491	2750431	RYR1	ryanodine receptor 1 (skeletal)	6261	NM_000540	Hs.466664
676	1e-07	3.59e-07	97.93	180.64	1.84458	20100	ADAMTS6	ADAM metallopeptidase with thrombospondin type 1 motif, 6	11174	NM_197941	Hs.482291
677	1e-07	3.59e-07	271.45	168.01	0.618935	3440156	SERPINI1	serpin peptidase inhibitor, clade I (neuroserpin), member 1	5274	NM_001122752	Hs.478153
678	1e-07	3.59e-07	180.95	705.53	3.89903	1510424	S100P	S100 calcium binding protein P	6286	NM_005980	Hs.2962
679	1e-07	3.59e-07	277.73	491.15	1.76844	2340072	PARP12	poly (ADP-ribose) polymerase family, member 12	64761	NM_022750	Hs.12646
680	1e-07	3.59e-07	386.23	741.23	1.91914	6280240	SH3BGRL3	SH3 domain binding glutamic acid-rich protein like 3	83442	NM_031286	Hs.109051
681	1e-07	3.59e-07	249.94	151.94	0.607906	5560603	SULT1A3	sulfotransferase family, cytosolic, 1A, phenol-preferring, member 3	6818	NM_001017387	Hs.460558
682	1e-07	3.59e-07	150.26	88.18	0.586849	4900674	BST2	bone marrow stromal cell antigen 2	684	NM_004335	Hs.118110
683	1e-07	3.59e-07	167.54	90.59	0.540707	6960739	KCNB2	potassium voltage-gated channel, Shab-related subfamily, member 2	9312	NM_004770	Hs.661102
684	1e-07	3.59e-07	197.4	343.96	1.74245	1940274	IFI27L2	interferon, alpha-inducible protein 27-like 2	83982	NM_032036	Hs.94695
685	1e-07	3.59e-07	472.83	210.59	0.445382	6770544	SYT8	synaptotagmin VIII	90019	NM_138567	Hs.161031
686	1e-07	3.59e-07	106.31	186.41	1.75346	1710091	IRS1	insulin receptor substrate 1	3667	NM_005544	Hs.471508
687	1e-07	3.59e-07	617.93	363.49	0.588238	6650176	TRMT11	tRNA methyltransferase 11 homolog (S. cerevisiae)	60487	NM_001031712	Hs.404186
688	1e-07	3.59e-07	473.47	819.53	1.7309	1030259	HPS5	Hermansky-Pudlak syndrome 5	11234	NM_007216	Hs.437599
689	1e-07	3.59e-07	421.72	737.89	1.74972	6250435	ARHGEF3	Rho guanine nucleotide exchange factor (GEF) 3	50650	NM_001128615	Hs.476402
690	1e-07	3.59e-07	143.21	86.72	0.605544	6040348	SMPDL3B	sphingomyelin phosphodiesterase, acid-like 3B	27293	NM_001009568	Hs.123659
691	1e-07	3.59e-07	1852.9	3159.52	1.70518	4850301	PTRF	polymerase I and transcript release factor	284119	NM_012232	Hs.437191
692	1e-07	3.59e-07	827.13	1519.66	1.83727	4260253	NABP1	nucleic acid binding protein 1	64859	NM_001031716	Hs.591610
693	1e-07	3.59e-07	1218.68	740.7	0.607789	4640743	CNN3	calponin 3, acidic	1266	NM_001839	Hs.483454
694	2e-07	6.42e-07	375.98	186	0.494707	4180554
695	2e-07	6.42e-07	91.67	159.08	1.73536	4280577	BMP2	bone morphogenetic protein 2	650	NM_001200	Hs.73853
696	2e-07	6.42e-07	272.47	145.58	0.534297	730292	RNFT2	ring finger protein, transmembrane 2	84900	NM_001109903	Hs.437195
697	2e-07	6.42e-07	842.26	1592.77	1.89107	5220653	NARS	asparaginyl-tRNA synthetase	4677	NM_004539	Hs.465224
698	2e-07	6.42e-07	645.33	1317.03	2.04086	5550431	MMD	monocyte to macrophage differentiation-associated	23531	NM_012329	Hs.463483
699	2e-07	6.42e-07	149.77	245.72	1.64065	840259	SERINC3	serine incorporator 3	10955	NM_006811	Hs.272168
700	2e-07	6.42e-07	1265.65	2338.33	1.84753	6620528	MT1X	metallothionein 1X	4501	NM_005952	Hs.374950
701	2e-07	6.42e-07	267.34	157.76	0.59011	6520356	GJC2	gap junction protein, gamma 2, 47kDa	57165	NM_020435	Hs.100072
702	2e-07	6.42e-07	88.45	147.42	1.6667	7550202	MAFF	v-maf musculoaponeurotic fibrosarcoma oncogene homolog F (avian)	23764	NM_001161572	Hs.517617
703	2e-07	6.42e-07	254.26	403.25	1.58597	770754	TTYH3	tweety homolog 3 (Drosophila)	80727	NM_025250	Hs.440899
704	2e-07	6.42e-07	1577.9	867.78	0.549959	7320435	DPM3	dolichyl-phosphate mannosyltransferase polypeptide 3	54344	NM_018973	Hs.110477
705	2e-07	6.42e-07	236.82	142.27	0.600752	780600
706	2e-07	6.42e-07	82.39	141.28	1.71477	1470056	SERPINB3	serpin peptidase inhibitor, clade B (ovalbumin), member 3	6317	NM_006919	Hs.227948
707	2e-07	6.42e-07	704.09	1548.74	2.19963	1710735	DAAM1	dishevelled associated activator of morphogenesis 1	23002	NM_001270520	Hs.19156
708	2e-07	6.42e-07	255.15	424.04	1.66192	450670	L3MBTL2	l(3)mbt-like 2 (Drosophila)	83746	NM_001003689	Hs.517641
709	2e-07	6.42e-07	92.85	165.11	1.77824	6620519	MRGPRX3	MAS-related GPR, member X3	117195	NM_054031	Hs.380177
710	2e-07	6.42e-07	115.79	193.01	1.6669	1430240	CD59	CD59 molecule, complement regulatory protein	966	NM_000611	Hs.278573
711	2e-07	6.42e-07	174.58	304.44	1.74384	5090382
712	2e-07	6.42e-07	262.85	149.83	0.570021	1090487	RHOBTB2	Rho-related BTB domain containing 2	23221	NM_001160036	Hs.372688
713	2e-07	6.42e-07	173.78	295.32	1.69939	3170300	MTSS1	metastasis suppressor 1	9788	NM_014751	Hs.336994
714	2e-07	6.42e-07	209.79	124.86	0.595167	2320576	RBM47	RNA binding motif protein 47	54502	NM_001098634	Hs.518727
715	2e-07	6.42e-07	282.16	488.47	1.73118	3450326	NAGK	N-acetylglucosamine kinase	55577	NM_017567	Hs.7036
716	2e-07	6.42e-07	154.07	92.6	0.601026	3780082	TMEM125	transmembrane protein 125	128218	NM_144626	Hs.104476
717	2e-07	6.42e-07	161.35	92.93	0.575953	3870025
718	2e-07	6.42e-07	296.31	476.65	1.60862	6200753	SWAP70	SWAP switching B-cell complex 70kDa subunit	23075	NM_015055	Hs.153026
719	2e-07	6.42e-07	231.75	365.85	1.57864	3710075	SLC12A8	solute carrier family 12 (potassium/chloride transporters), member 8	84561	NM_001195483	Hs.658514
720	2e-07	6.42e-07	192.4	104.85	0.544958	620102	MALL	mal, T-cell differentiation protein-like	7851	NM_005434	Hs.185055
721	2e-07	6.42e-07	572.45	1271.53	2.22121	1430136	ARF4	ADP-ribosylation factor 4	378	NM_001660	Hs.652183
722	2e-07	6.42e-07	213.83	108.45	0.507179	630243	PRR15L	proline rich 15-like	79170	NM_024320	Hs.368260
723	2e-07	6.42e-07	266.25	444.62	1.66993	6840546	PAWR	PRKC, apoptosis, WT1, regulator	5074	NM_002583	Hs.643130
724	2e-07	6.42e-07	723.54	1157.68	1.60002	5700343	BAIAP2L1	BAI1-associated protein 2-like 1	55971	NM_018842	Hs.656063
725	2e-07	6.42e-07	230.55	392.08	1.70063	3870373
726	2e-07	6.42e-07	386.44	640.21	1.65669	3120370	CD68	CD68 molecule	968	NM_001040059	Hs.647419
727	2e-07	6.42e-07	3990.71	7104.83	1.78034	6290367	SEC61G	Sec61 gamma subunit	23480	NM_001012456	Hs.488282
728	2e-07	6.42e-07	485.74	827.17	1.70291	6900301	SMIM14	small integral membrane protein 14	201895	NM_174921	Hs.576320
729	2e-07	6.42e-07	298.79	499.88	1.67301	6860441	TPM4	tropomyosin 4	7171	NM_001145160	Hs.631618
730	2e-07	6.42e-07	579.16	929.42	1.60477	3290369	PSMF1	proteasome (prosome, macropain) inhibitor subunit 1 (PI31)	9491	NM_006814	Hs.471917
731	2e-07	6.42e-07	164.58	96.9	0.588771	6250192	COL6A3	collagen, type VI, alpha 3	1293	NM_004369	Hs.233240
732	2e-07	6.42e-07	136.66	225.66	1.65125	4900653	IFFO2	intermediate filament family orphan 2	126917	NM_001136265	Hs.466625
733	2e-07	6.42e-07	270.73	431	1.59199	5900441	NSFL1C	NSFL1 (p97) cofactor (p47)	55968	NM_001206736	Hs.12865
734	2e-07	6.42e-07	377.83	765.09	2.02496	5820563	CDH13	cadherin 13, H-cadherin (heart)	1012	NM_001220488	Hs.654386
735	2e-07	6.42e-07	1585.83	991.56	0.625262	870546	MAD2L1	MAD2 mitotic arrest deficient-like 1 (yeast)	4085	NM_002358	Hs.591697
736	2e-07	6.42e-07	142.68	230.81	1.61768	1580259	ANXA8L1	annexin A8-like 1	728113	NM_001098845	Hs.744068
737	2e-07	6.42e-07	2325.71	4117.22	1.77031	3290685	DPYSL2	dihydropyrimidinase-like 2	1808	NM_001197293	Hs.593187
738	2e-07	6.42e-07	300.27	175.93	0.585906	940138	HRCT1	histidine rich carboxyl terminus 1	646962	NM_001039792	Hs.208081
739	2e-07	6.42e-07	318.54	499.52	1.56815	1340600	PPP1R15A	protein phosphatase 1, regulatory subunit 15A	23645	NM_014330	Hs.631593
740	2e-07	6.42e-07	242.82	389.24	1.603	2970632	RP9	retinitis pigmentosa 9 (autosomal dominant)	6100	NM_203288	Hs.326805
741	2e-07	6.42e-07	656.04	386.86	0.58969	6200202	APIP	APAF1 interacting protein	51074	NM_015957	Hs.447794
742	2e-07	6.42e-07	551.01	323.65	0.587376	1770746	EXTL2	exostosin-like glycosyltransferase 2	2135	NM_001033025	Hs.357637
743	2e-07	6.42e-07	279.8	504.48	1.803	6940402	CUX1	cut-like homeobox 1	1523	NM_001202543	Hs.191482
744	2e-07	6.42e-07	1802.36	935.34	0.518953	1660215	ATP6V0A1	ATPase, H+ transporting, lysosomal V0 subunit a1	535	NM_001130020	Hs.463074
745	2e-07	6.42e-07	912.9	531.05	0.581718	6040097	ARAP3	ArfGAP with RhoGAP domain, ankyrin repeat and PH domain 3	64411	NM_022481	Hs.726187
746	2e-07	6.42e-07	296.92	182.02	0.613027	5310747	PSIP1	PC4 and SFRS1 interacting protein 1	11168	NM_001128217	Hs.741408
747	2e-07	6.42e-07	209.38	133.27	0.636498	6330270	GPC4	glypican 4	2239	NM_001448	Hs.58367
748	2e-07	6.42e-07	1522.85	863.53	0.567049	3460008	TMEM173	transmembrane protein 173	340061	NM_198282	Hs.379754
749	2e-07	6.42e-07	738.91	374	0.506151	6520139	FGFR3	fibroblast growth factor receptor 3	2261	NM_000142	Hs.1420
750	2e-07	6.42e-07	274.28	476.91	1.73877	3870500	FOXD1	forkhead box D1	2297	NM_004472	Hs.519385
751	2e-07	6.42e-07	591.26	375.93	0.635812	4210553	TMEM251	transmembrane protein 251	26175	NM_001098621	Hs.275352
752	2e-07	6.42e-07	295.62	162	0.548001	7610730	DOCK11	dedicator of cytokinesis 11	139818	NM_144658	Hs.368203
753	2e-07	6.42e-07	507.57	875.08	1.72406	5080021	BIRC3	baculoviral IAP repeat containing 3	330	NM_001165	Hs.127799
754	2e-07	6.42e-07	296.79	477.56	1.60908	5130129	AAR2	AAR2 splicing factor homolog (S. cerevisiae)	25980	NM_001271874	Hs.11314
755	2e-07	6.42e-07	334.51	863.23	2.58058	2470348	NFKBIZ	nuclear factor of kappa light polypeptide gene enhancer in B-cells inhibitor, zeta	64332	NM_001005474	Hs.319171
756	2e-07	6.42e-07	767.27	426.32	0.555632	6590037	SLC20A2	solute carrier family 20 (phosphate transporter), member 2	6575	NM_001257180	Hs.653173
757	2e-07	6.42e-07	1589.1	2618.35	1.64769	7210273	EIF6	eukaryotic translation initiation factor 6	3692	NM_001267810	Hs.743992
758	2e-07	6.42e-07	117.96	185.36	1.57138	6760451	DIXDC1	DIX domain containing 1	85458	NM_001037954	Hs.655626
759	2e-07	6.42e-07	1077.01	634.75	0.589363	3990131	NUP107	nucleoporin 107kDa	57122	NM_020401	Hs.524574
760	2e-07	6.42e-07	324.99	573.73	1.76538	2340739
761	2e-07	6.42e-07	392.99	798.94	2.03298	4860494	C3	complement component 3	718	NM_000064	Hs.529053
762	2e-07	6.42e-07	445.16	808.25	1.81564	3800647	UGCG	UDP-glucose ceramide glucosyltransferase	7357	NM_003358	Hs.304249
763	2e-07	6.42e-07	361.87	635.28	1.75555	7100193	RTCA	RNA 3'-terminal phosphate cyclase	8634	NM_001130841	Hs.484222
764	2e-07	6.42e-07	107.23	174.86	1.6307	3780706	COL8A1	collagen, type VIII, alpha 1	1295	NM_001850	Hs.654548
765	2e-07	6.42e-07	308.73	518.51	1.67949	2490754	MAP1LC3B	microtubule-associated protein 1 light chain 3 beta	81631	NM_022818	Hs.356061
766	2e-07	6.42e-07	241.17	478.24	1.983	4180041
767	2e-07	6.42e-07	317.67	192.29	0.605314	4280017	FOS	FBJ murine osteosarcoma viral oncogene homolog	2353	NM_005252	Hs.731317
768	2e-07	6.42e-07	1047.8	617.97	0.589779	6110026
769	2e-07	6.42e-07	115.37	181.04	1.56921	5700066	FAM114A1	family with sequence similarity 114, member A1	92689	NM_138389	Hs.476517
770	2e-07	6.42e-07	518.25	297.41	0.573874	2260220	B3GNT1	UDP-GlcNAc:betaGal beta-1,3-N-acetylglucosaminyltransferase 1	11041	NM_006876	Hs.8526
771	2e-07	6.42e-07	364.25	595.68	1.63536	510577	TRIML2	tripartite motif family-like 2	205860	NM_173553	Hs.276429
772	2e-07	6.42e-07	456.23	790.6	1.7329	6590445	RIN2	Ras and Rab interactor 2	54453	NM_001242581	Hs.472270
773	2e-07	6.42e-07	166.02	97.4	0.586676	2340441	SLC22A18AS	solute carrier family 22 (organic cation transporter), member 18 antisense	5003	NM_007105	Hs.300076
774	2e-07	6.42e-07	2062.5	1030.53	0.499651	5290270	S100A4	S100 calcium binding protein A4	6275	NM_002961	Hs.654444
775	2e-07	6.42e-07	185.28	315.22	1.70132	4900010	HIF1A	hypoxia inducible factor 1, alpha subunit (basic helix-loop-helix transcription factor)	3091	NM_001243084	Hs.597216
776	3e-07	9.05e-07	331.53	635.57	1.91708	3370736	SOX4	SRY (sex determining region Y)-box 4	6659	NM_003107	Hs.643910
777	3e-07	9.05e-07	1149.58	564.65	0.491179	5080524	LBR	lamin B receptor	3930	NM_002296	Hs.435166
778	3e-07	9.05e-07	468.63	242.36	0.517167	6220112	SCARNA9	small Cajal body-specific RNA 9	619383	NR_002569	Hs.660668
779	3e-07	9.05e-07	352.87	196.23	0.556097	6620039	SNORA73B	small nucleolar RNA, H/ACA box 73B	6081	NR_004406
780	3e-07	9.05e-07	186.9	362.59	1.94002	2490017	ZC3H12A	zinc finger CCCH-type containing 12A	80149	NM_025079	Hs.656294
781	3e-07	9.05e-07	335.58	172.21	0.513171	4730674	SKP2	S-phase kinase-associated protein 2, E3 ubiquitin protein ligase	6502	NM_001243120	Hs.23348
782	3e-07	9.05e-07	211.36	334.1	1.58072	5090097	SYS1	SYS1 Golgi-localized integral membrane protein homolog (S. cerevisiae)	90196	NM_001099791	Hs.655055
783	3e-07	9.05e-07	2638.01	1433.63	0.543451	1980382	MED24	mediator complex subunit 24	9862	NM_001079518	Hs.462983
784	3e-07	9.05e-07	202.96	335.47	1.65289	5690347	TPST2	tyrosylprotein sulfotransferase 2	8459	NM_001008566	Hs.632768
785	3e-07	9.05e-07	1257.13	2267.09	1.80339	5960398	NT5E	5'-nucleotidase, ecto (CD73)	4907	NM_001204813	Hs.153952
786	3e-07	9.05e-07	630.67	1042.77	1.65343	3520372	CES2	carboxylesterase 2	8824	NM_003869	Hs.282975
787	3e-07	9.05e-07	109.4	189.21	1.72952	6840609	CGB1	chorionic gonadotropin, beta polypeptide 1	114335	NM_033377	Hs.659014
788	3e-07	9.05e-07	1732.64	3024.02	1.74533	4220259	CTSZ	cathepsin Z	1522	NM_001336	Hs.252549
789	3e-07	9.05e-07	429.51	224.77	0.523317	6250484	CFH	complement factor H	3075	NM_000186	Hs.363396
790	3e-07	9.05e-07	232.36	140.38	0.604149	6840044	SREBF1	sterol regulatory element binding transcription factor 1	6720	NM_001005291	Hs.592123
791	3e-07	9.05e-07	4383.02	2419.77	0.552078	4070088	CNIH	cornichon homolog (Drosophila)	10175	NM_001009551	Hs.294603
792	3e-07	9.05e-07	346.59	575.8	1.66133	6560750	UBE3C	ubiquitin protein ligase E3C	9690	NM_014671	Hs.118351
793	3e-07	9.05e-07	337.34	202.82	0.601233	6520592	SNHG4	small nucleolar RNA host gene 4 (non-protein coding)	724102	NR_003141	Hs.268939
794	3e-07	9.05e-07	229.59	432.97	1.88584	2970594	MYADM	myeloid-associated differentiation marker	91663	NM_001020818	Hs.380906
795	3e-07	9.05e-07	647.17	412.47	0.637344	3190470	PLK4	polo-like kinase 4	10733	NM_001190799	Hs.172052
796	3e-07	9.05e-07	1096.95	1884.39	1.71784	6350189	LINC00152	long intergenic non-protein coding RNA 152	112597	NM_052871	Hs.652166
797	3e-07	9.05e-07	319.38	597.18	1.86981	4290148	HIST2H2AA4	histone cluster 2, H2aa4	723790	NM_001040874	Hs.530461
798	3e-07	9.05e-07	384.6	240.26	0.624701	10187	CNPY3	canopy 3 homolog (zebrafish)	10695	NM_006586	Hs.414099
799	3e-07	9.05e-07	457.67	291.41	0.636725	6590575	SPRY2	sprouty homolog 2 (Drosophila)	10253	NM_005842	Hs.18676
800	3e-07	9.05e-07	337.15	572.6	1.69835	1030289	SMAD4	SMAD family member 4	4089	NM_005359	Hs.75862
801	3e-07	9.05e-07	2179.21	3808.38	1.7476	2140121	BASP1	brain abundant, membrane attached signal protein 1	10409	NM_001271606	Hs.201641
802	3e-07	9.05e-07	4696.32	7409.1	1.57764	4560328	FSCN1	fascin homolog 1, actin-bundling protein (Strongylocentrotus purpuratus)	6624	NM_003088	Hs.118400
803	3e-07	9.05e-07	2872.47	1574.43	0.54811	4250156	EBP	emopamil binding protein (sterol isomerase)	10682	NM_006579	Hs.30619
804	3e-07	9.05e-07	963.87	1624.23	1.68511	6270241	TPD52L2	tumor protein D52-like 2	7165	NM_001243891	Hs.473296
805	3e-07	9.05e-07	197.82	111.51	0.563694	4010647	AIF1L	allograft inflammatory factor 1-like	83543	NM_001002260	Hs.4944
806	3e-07	9.05e-07	1273.97	601.04	0.471785	6290091	SNORD104	small nucleolar RNA, C/D box 104	692227	NR_004380
807	3e-07	9.05e-07	86.88	146.73	1.68888	4200041	RDH16	retinol dehydrogenase 16 (all-trans)	8608	NM_003708	Hs.134958
808	3e-07	9.05e-07	200.91	127.76	0.635907	270593	GPER	G protein-coupled estrogen receptor 1	2852	NM_001031682	Hs.20961
809	3e-07	9.05e-07	88.47	144.4	1.63219	1400274	IL32	interleukin 32	9235	NM_001012631	Hs.943
810	3e-07	9.05e-07	307.58	504.32	1.63964	1230307	RRBP1	ribosome binding protein 1	6238	NM_001042576	Hs.472213
811	3e-07	9.05e-07	155.21	93.96	0.605373	620577	ACSL5	acyl-CoA synthetase long-chain family member 5	51703	NM_016234	Hs.11638
812	3e-07	9.05e-07	190.17	117.92	0.620077	2760301	P4HTM	prolyl 4-hydroxylase, transmembrane (endoplasmic reticulum)	54681	NM_017732	Hs.654944
813	3e-07	9.05e-07	157.47	93.87	0.596114	3180338
814	3e-07	9.05e-07	353.36	220.55	0.624151	6650164
815	3e-07	9.05e-07	2916.4	1814.53	0.622181	4590026	IMPDH2	IMP (inosine 5'-monophosphate) dehydrogenase 2	3615	NM_000884	Hs.654400
816	3e-07	9.05e-07	237.33	437.75	1.84448	3390187	EFNA1	ephrin-A1	1942	NM_004428	Hs.516664
817	3e-07	9.05e-07	162.33	103	0.63451	1070184	PRKD1	protein kinase D1	5587	NM_002742	Hs.508999
818	3e-07	9.05e-07	210.32	121.7	0.578642	6660162	LRG1	leucine-rich alpha-2-glycoprotein 1	116844	NM_052972	Hs.655559
819	3e-07	9.05e-07	438.67	768.04	1.75084	5050519	RHOQ	ras homolog family member Q	23433	NM_012249	Hs.709193
820	3e-07	9.05e-07	119.7	190.99	1.59557	620408
821	3e-07	9.05e-07	606.16	1028.19	1.69624	3420332	SLC37A3	solute carrier family 37 (glycerol-3-phosphate transporter), member 3	84255	NM_032295	Hs.446021
822	3e-07	9.05e-07	141.43	83.12	0.587711	2340681	RARRES1	retinoic acid receptor responder (tazarotene induced) 1	5918	NM_002888	Hs.131269
823	3e-07	9.05e-07	182.83	108.2	0.591807	4570255	LEF1	lymphoid enhancer-binding factor 1	51176	NM_001130713	Hs.743478
824	3e-07	9.05e-07	216.71	374.08	1.72618	7150563	ENC1	ectodermal-neural cortex 1 (with BTB domain)	8507	NM_001256574	Hs.104925
825	4e-07	1.15e-06	173.4	101.75	0.586794	7560113	PEMT	phosphatidylethanolamine N-methyltransferase	10400	NM_001267551	Hs.714193
826	4e-07	1.15e-06	2480.64	4128.66	1.66435	3890408	RRBP1	ribosome binding protein 1	6238	NM_001042576	Hs.472213
827	4e-07	1.15e-06	102.47	294.93	2.87821	5260343	SCG5	secretogranin V (7B2 protein)	6447	NM_001144757	Hs.156540
828	4e-07	1.15e-06	758	467.99	0.617401	5870725	TTK	TTK protein kinase	7272	NM_001166691	Hs.169840
829	4e-07	1.15e-06	6239.61	10200.8	1.63484	6770309	MYL6	myosin, light chain 6, alkali, smooth muscle and non-muscle	4637	NM_021019	Hs.632717
830	4e-07	1.15e-06	257.25	445.31	1.73104	6580402
831	4e-07	1.15e-06	570.5	310.44	0.544154	6350446	TSC22D3	TSC22 domain family, member 3	1831	NM_001015881	Hs.741199
832	4e-07	1.15e-06	150.47	89.96	0.59786	4120369	APOBEC3G	apolipoprotein B mRNA editing enzyme, catalytic polypeptide-like 3G	60489	NM_021822	Hs.660143
833	4e-07	1.15e-06	215.74	354.31	1.6423	60672	ZNF217	zinc finger protein 217	7764	NM_006526	Hs.155040
834	4e-07	1.15e-06	4685.72	2773.22	0.591845	2900187	CNIH	cornichon homolog (Drosophila)	10175	NM_001009551	Hs.294603
835	4e-07	1.15e-06	1741.12	2839.59	1.6309	620360	CAV2	caveolin 2	858	NM_001206747	Hs.212332
836	4e-07	1.15e-06	155.64	246.27	1.58231	6040008	SKAP2	src kinase associated phosphoprotein 2	8935	NM_003930	Hs.200770
837	4e-07	1.15e-06	91.03	157.1	1.7258	3710168	KRT34	keratin 34	3885	NM_021013	Hs.296942
838	4e-07	1.15e-06	146.49	239.22	1.63301	1710494	ATRN	attractin	8455	NM_001207047	Hs.276252
839	4e-07	1.15e-06	653.78	1187.39	1.81619	2320626	FLRT3	fibronectin leucine rich transmembrane protein 3	23767	NM_013281	Hs.41296
840	4e-07	1.15e-06	982.33	1559.45	1.5875	4050072	TMEM189	transmembrane protein 189	387521	NM_001162505	Hs.420529
841	4e-07	1.15e-06	744.71	1173.45	1.57571	6250093	GOLGA3	golgin A3	2802	NM_001172557	Hs.507333
842	4e-07	1.15e-06	1128.92	705.71	0.62512	2690707	MARS	methionyl-tRNA synthetase	4141	NM_004990	Hs.632707
843	4e-07	1.15e-06	248.9	145.48	0.584492	4780600	RBM47	RNA binding motif protein 47	54502	NM_001098634	Hs.518727
844	4e-07	1.15e-06	93.8	156.35	1.66684	5270022	CGB5	chorionic gonadotropin, beta polypeptide 5	93659	NM_033043	Hs.172944
845	4e-07	1.15e-06	83.5	135.28	1.62012	50746	HSD11B1	hydroxysteroid (11-beta) dehydrogenase 1	3290	NM_001206741	Hs.195040
846	4e-07	1.15e-06	1176.19	2312.64	1.96621	150082	SEC11C	SEC11 homolog C (S. cerevisiae)	90701	NM_033280	Hs.45107
847	4e-07	1.15e-06	1506.73	2683.48	1.781	5360670	PLAU	plasminogen activator, urokinase	5328	NM_001145031	Hs.77274
848	4e-07	1.15e-06	425.78	263.82	0.619616	7400025	MTFP1	mitochondrial fission process 1	51537	NM_001003704	Hs.713636
849	4e-07	1.15e-06	172.82	276.55	1.60022	5290397	CLCF1	cardiotrophin-like cytokine factor 1	23529	NM_001166212	Hs.502977
850	4e-07	1.15e-06	155.76	251.81	1.61665	1820053	SLC43A2	solute carrier family 43, member 2	124935	NM_152346	Hs.160550
851	4e-07	1.15e-06	247.6	463.93	1.87371	1030239	SCRN1	secernin 1	9805	NM_001145513	Hs.520740
852	4e-07	1.15e-06	471.63	845.61	1.79295	4570670	RRAS	related RAS viral (r-ras) oncogene homolog	6237	NM_006270	Hs.515536
853	4e-07	1.15e-06	622.69	371.93	0.597296	6110044	CPS1	carbamoyl-phosphate synthase 1, mitochondrial	1373	NM_001122633	Hs.149252
854	4e-07	1.15e-06	173.33	265.05	1.52916	3870338	IFI44L	interferon-induced protein 44-like	10964	NM_006820	Hs.389724
855	4e-07	1.15e-06	270.57	145.18	0.536571	4280678	SEPP1	selenoprotein P, plasma, 1	6414	NM_001085486	Hs.275775
856	4e-07	1.15e-06	286.27	491.02	1.71523	990128	MBNL2	muscleblind-like splicing regulator 2	10150	NM_144778	Hs.657347
857	4e-07	1.15e-06	679.53	414.82	0.610451	3450176	C17orf58	chromosome 17 open reading frame 58	284018	NM_181655	Hs.90790
858	4e-07	1.15e-06	1257.04	665.05	0.52906	4250711	WLS	wntless homolog (Drosophila)	79971	NM_001002292	Hs.647659
859	4e-07	1.15e-06	268.25	460.46	1.71653	2350091	LPXN	leupaxin	9404	NM_001143995	Hs.125474
860	4e-07	1.15e-06	383.05	1422.52	3.71367	6550528	MAOA	monoamine oxidase A	4128	NM_000240	Hs.183109
861	4e-07	1.15e-06	301.21	497.56	1.65187	7320039	VEGFC	vascular endothelial growth factor C	7424	NM_005429	Hs.435215
862	4e-07	1.15e-06	121.74	194.84	1.60046	2340246	DIXDC1	DIX domain containing 1	85458	NM_001037954	Hs.655626
863	4e-07	1.15e-06	204.21	126.08	0.617404	4880288	ABHD8	abhydrolase domain containing 8	79575	NM_024527	Hs.515664
864	5e-07	1.4e-06	562.17	861.75	1.5329	4890674	SH3BP4	SH3-domain binding protein 4	23677	NM_014521	Hs.516777
865	5e-07	1.4e-06	774.89	506.96	0.654235	1240577	SNORA67	small nucleolar RNA, H/ACA box 67	26781	NR_002912	Hs.744704
866	5e-07	1.4e-06	641.19	1022.38	1.5945	2970433	FAM69A	family with sequence similarity 69, member A	388650	NM_001006605	Hs.180946
867	5e-07	1.4e-06	842.04	1297.61	1.54103	1980209	SEC23B	Sec23 homolog B (S. cerevisiae)	10483	NM_001172745	Hs.369373
868	5e-07	1.4e-06	201.98	331.29	1.64021	1570168	PRICKLE2	prickle homolog 2 (Drosophila)	166336	NM_198859	Hs.743295
869	5e-07	1.4e-06	314.57	542.72	1.72528	2340673	PTPRE	protein tyrosine phosphatase, receptor type, E	5791	NM_006504	Hs.127022
870	5e-07	1.4e-06	4381.33	2576.47	0.588057	5310634	FASN	fatty acid synthase	2194	NM_004104	Hs.83190
871	5e-07	1.4e-06	369.97	213.99	0.578398	7610202	RRNAD1	ribosomal RNA adenine dimethylase domain containing 1	51093	NM_001142560	Hs.512597
872	5e-07	1.4e-06	292.77	543.18	1.85531	6110736	IRS2	insulin receptor substrate 2	8660	NM_003749	Hs.442344
873	5e-07	1.4e-06	1854.75	3145.51	1.69592	2230626	MRPL33	mitochondrial ribosomal protein L33	9553	NM_004891	Hs.515879
874	5e-07	1.4e-06	105.52	206.37	1.95574	4830148	LDB2	LIM domain binding 2	9079	NM_001130834	Hs.714330
875	5e-07	1.4e-06	212.71	374.14	1.75892	5420474	HSPB1P1	heat shock 27kDa protein 1 pseudogene 1	653553	NR_024392
876	5e-07	1.4e-06	229.55	391.13	1.7039	7560288	DCUN1D3	DCN1, defective in cullin neddylation 1, domain containing 3 (S. cerevisiae)	123879	NM_173475	Hs.101007
877	5e-07	1.4e-06	150.59	248.82	1.6523	6580379	COG5	component of oligomeric golgi complex 5	10466	NM_001161520	Hs.239631
878	5e-07	1.4e-06	1001.81	1544.98	1.54219	3290315	NRD1	nardilysin (N-arginine dibasic convertase)	4898	NM_001101662	Hs.584782
879	5e-07	1.4e-06	781.1	1388.13	1.77715	4560193	CD44	CD44 molecule (Indian blood group)	960	NM_000610	Hs.502328
880	5e-07	1.4e-06	792.42	480.86	0.606825	1070288	METTL17	methyltransferase like 17	64745	NM_001029991	Hs.512693
881	5e-07	1.4e-06	481.33	303.11	0.629734	4730309	PCCA	propionyl CoA carboxylase, alpha polypeptide	5095	NM_000282	Hs.80741
882	5e-07	1.4e-06	389.99	247.36	0.634273	5130136	CD82	CD82 molecule	3732	NM_001024844	Hs.527778
883	5e-07	1.4e-06	2574.05	4637.66	1.8017	160630	PLOD3	procollagen-lysine, 2-oxoglutarate 5-dioxygenase 3	8985	NM_001084	Hs.153357
884	5e-07	1.4e-06	160.81	95.94	0.596605	5720369	THBD	thrombomodulin	7056	NM_000361	Hs.2030
885	5e-07	1.4e-06	844.46	454.9	0.538687	1240672	EPHX4	epoxide hydrolase 4	253152	NM_173567	Hs.201555
886	5e-07	1.4e-06	147.33	245.3	1.66497	3310484	SND1-IT1	SND1 intronic transcript 1 (non-protein coding)	27099	NM_014411	Hs.657377
887	5e-07	1.4e-06	117.73	181.62	1.54268	4040630	COG5	component of oligomeric golgi complex 5	10466	NM_001161520	Hs.239631
888	5e-07	1.4e-06	287.72	180.46	0.627207	3870372	MND1	meiotic nuclear divisions 1 homolog (S. cerevisiae)	84057	NM_001253861	Hs.294088
889	5e-07	1.4e-06	165.67	263.3	1.5893	1440768	TANC2	tetratricopeptide repeat, ankyrin repeat and coiled-coil containing 2	26115	NM_015623	Hs.410889
890	5e-07	1.4e-06	143.17	89.66	0.626249	1190026	APOBEC3G	apolipoprotein B mRNA editing enzyme, catalytic polypeptide-like 3G	60489	NM_021822	Hs.660143
891	5e-07	1.4e-06	689.99	450.69	0.653183	2340768	CD82	CD82 molecule	3732	NM_001024844	Hs.527778
892	6e-07	1.64e-06	4980.76	7841.86	1.57443	7150167	PON2	paraoxonase 2	5445	NM_000305	Hs.530077
893	6e-07	1.64e-06	1849.7	3059.38	1.65399	5550379	CAV1	caveolin 1, caveolae protein, 22kDa	857	NM_001172895	Hs.74034
894	6e-07	1.64e-06	848.4	1342.8	1.58274	4480162	SND1	staphylococcal nuclease and tudor domain containing 1	27044	NM_014390	Hs.122523
895	6e-07	1.64e-06	2020.54	1310.03	0.648356	5690408	IRX3	iroquois homeobox 3	79191	NM_024336	Hs.499205
896	6e-07	1.64e-06	2585.79	1689.21	0.653267	6370097	TUFM	Tu translation elongation factor, mitochondrial	7284	NM_003321	Hs.12084
897	6e-07	1.64e-06	615.2	406.05	0.660029	4390022	HNRNPH3	heterogeneous nuclear ribonucleoprotein H3 (2H9)	3189	NM_012207	Hs.643472
898	6e-07	1.64e-06	382.54	231.97	0.606394	5360326	GEMIN2	gem (nuclear organelle) associated protein 2	8487	NM_001009182	Hs.652307
899	6e-07	1.64e-06	1039.77	689.17	0.66281	2690215	CHTOP	chromatin target of PRMT1	26097	NM_001206612	Hs.728799
900	6e-07	1.64e-06	185.43	330	1.77965	450292	TUBB2A	tubulin, beta 2A class IIa	7280	NM_001069	Hs.654543
901	6e-07	1.64e-06	475.7	298.75	0.628022	2190707	DNAJC15	DnaJ (Hsp40) homolog, subfamily C, member 15	29103	NM_013238	Hs.438830
902	6e-07	1.64e-06	174.61	112.5	0.644293	7560100	NUDT11	nudix (nucleoside diphosphate linked moiety X)-type motif 11	55190	NM_018159	Hs.200016
903	6e-07	1.64e-06	141.21	238.54	1.68926	6220193
904	6e-07	1.64e-06	534.32	273.39	0.51166	60603	GLRB	glycine receptor, beta	2743	NM_000824	Hs.32973
905	6e-07	1.64e-06	358.05	232.75	0.650049	4060646	TCERG1	transcription elongation regulator 1	10915	NM_001040006	Hs.443465
906	6e-07	1.64e-06	181.67	308.54	1.69835	4920110	GADD45B	growth arrest and DNA-damage-inducible, beta	4616	NM_015675	Hs.110571
907	6e-07	1.64e-06	319.24	516.2	1.61697	380703	YIPF5	Yip1 domain family, member 5	81555	NM_001024947	Hs.372050
908	6e-07	1.64e-06	171.83	285.68	1.66257	1690156	NUAK1	NUAK family, SNF1-like kinase, 1	9891	NM_014840	Hs.524692
909	7e-07	1.87e-06	298.16	545.93	1.831	5260215	OPTN	optineurin	10133	NM_001008211	Hs.332706
910	7e-07	1.87e-06	136.25	253.08	1.85747	2940446	TGM2	transglutaminase 2 (C polypeptide, protein-glutamine-gamma-glutamyltransferase)	7052	NM_004613	Hs.517033
911	7e-07	1.87e-06	95.37	165.22	1.73241	2370670	C1R	complement component 1, r subcomponent	715	NM_001733	Hs.524224
912	7e-07	1.87e-06	101.84	163.22	1.60271	7610026	PNPLA8	patatin-like phospholipase domain containing 8	50640	NM_001256007	Hs.617340
913	7e-07	1.87e-06	305.71	194.62	0.636616	3450040	CCBL1	cysteine conjugate-beta lyase, cytoplasmic	883	NM_001122671	Hs.495250
914	7e-07	1.87e-06	737.69	427.31	0.579254	5080373	CLDN7	claudin 7	1366	NM_001185022	Hs.513915
915	7e-07	1.87e-06	1513.56	2616.69	1.72883	780270	TIMP2	TIMP metallopeptidase inhibitor 2	7077	NM_003255	Hs.633514
916	7e-07	1.87e-06	311.27	549.18	1.76432	3520743	PHLDA3	pleckstrin homology-like domain, family A, member 3	23612	NM_012396	Hs.268557
917	7e-07	1.87e-06	131.5	230.06	1.74951	4230608	IGSF3	immunoglobulin superfamily, member 3	3321	NM_001007237	Hs.171057
918	7e-07	1.87e-06	97.32	182.75	1.87783	2810026	WNT7A	wingless-type MMTV integration site family, member 7A	7476	NM_004625	Hs.72290
919	7e-07	1.87e-06	519.6	842.85	1.62211	990619	PRSS8	protease, serine, 8	5652	NM_002773	Hs.75799
920	7e-07	1.87e-06	1615.02	932.97	0.577683	2060040	ADORA2B	adenosine A2b receptor	136	NM_000676	Hs.167046
921	7e-07	1.87e-06	166.69	103.3	0.619713	1050100	LOC100505715	uncharacterized LOC100505715	100505715	NR_038334	Hs.76561
922	7e-07	1.87e-06	492.61	298.57	0.606098	2570091	PHF19	PHD finger protein 19	26147	NM_001009936	Hs.460124
923	7e-07	1.87e-06	147.67	246.68	1.67048	3370451	GNB2	guanine nucleotide binding protein (G protein), beta polypeptide 2	2783	NM_005273	Hs.185172
924	7e-07	1.87e-06	750.46	471.17	0.627842	650168	C17orf58	chromosome 17 open reading frame 58	284018	NM_181655	Hs.90790
925	7e-07	1.87e-06	559.59	305.4	0.545757	2900725	CYP27B1	cytochrome P450, family 27, subfamily B, polypeptide 1	1594	NM_000785	Hs.524528
926	7e-07	1.87e-06	141.27	228.46	1.61719	6200669	HIST1H2BD	histone cluster 1, H2bd	3017	NM_021063	Hs.591797
927	7e-07	1.87e-06	633.75	1017.07	1.60484	7650020	NCEH1	neutral cholesterol ester hydrolase 1	57552	NM_001146276	Hs.444099
928	7e-07	1.87e-06	398.92	613.35	1.53753	4280228	IVNS1ABP	influenza virus NS1A binding protein	10625	NM_006469	Hs.497183
929	7e-07	1.87e-06	2047.04	3624.49	1.7706	6770601
930	7e-07	1.87e-06	452.26	724.59	1.60215	5960343	HELZ2	helicase with zinc finger 2, transcriptional coactivator	85441	NM_001037335	Hs.517180
931	7e-07	1.87e-06	2385.12	4552.92	1.90889	6660382	CDKN1A	cyclin-dependent kinase inhibitor 1A (p21, Cip1)	1026	NM_000389	Hs.370771
932	7e-07	1.87e-06	320.07	194.04	0.606242	2760112	LPAR6	lysophosphatidic acid receptor 6	10161	NM_001162497	Hs.123464
933	7e-07	1.87e-06	485.19	304.83	0.628269	4900044	CDC7	cell division cycle 7	8317	NM_001134419	Hs.533573
934	8e-07	2.09e-06	364.63	693.79	1.90272	610451	HIST2H2AA3	histone cluster 2, H2aa3	8337	NM_003516	Hs.530461
935	8e-07	2.09e-06	141.32	297.63	2.10607	4390398	LCN2	lipocalin 2	3934	NM_005564	Hs.204238
936	8e-07	2.09e-06	2614.05	4354.07	1.66564	6900612	DSTN	destrin (actin depolymerizing factor)	11034	NM_001011546	Hs.304192
937	8e-07	2.09e-06	761.33	492.6	0.647026	2120037	PIR	pirin (iron-binding nuclear protein)	8544	NM_001018109	Hs.495728
938	8e-07	2.09e-06	2053.59	3298.05	1.60599	1110095	CLTB	clathrin, light chain B	1212	NM_001834	Hs.484241
939	8e-07	2.09e-06	691.24	1074.8	1.55489	2100161	FAM98A	family with sequence similarity 98, member A	25940	NM_015475	Hs.468140
940	8e-07	2.09e-06	204.25	132.99	0.651114	160019	SORT1	sortilin 1	6272	NM_001205228	Hs.485195
941	8e-07	2.09e-06	291.68	165.4	0.56706	3400315	HMGN5	high mobility group nucleosome binding domain 5	79366	NM_030763	Hs.282204
942	8e-07	2.09e-06	543.13	320.27	0.589675	160437	BRI3BP	BRI3 binding protein	140707	NM_080626	Hs.596464
943	8e-07	2.09e-06	620.06	1012.38	1.63271	6380138	WASL	Wiskott-Aldrich syndrome-like	8976	NM_003941	Hs.143728
944	8e-07	2.09e-06	438.35	674.91	1.53966	7400465	USP42	ubiquitin specific peptidase 42	84132	NM_032172	Hs.31856
945	8e-07	2.09e-06	328.21	572.83	1.74532	7050136	RAB22A	RAB22A, member RAS oncogene family	57403	NM_020673	Hs.529044
946	8e-07	2.09e-06	333.93	571.9	1.71263	5360424	RPS6KA2	ribosomal protein S6 kinase, 90kDa, polypeptide 2	6196	NM_001006932	Hs.655277
947	8e-07	2.09e-06	226.1	346.61	1.53299	3800202
948	8e-07	2.09e-06	1014.57	559.26	0.551229	3780041	TIAF1	TGFB1-induced anti-apoptotic factor 1	9220	NM_004740	Hs.462590
949	8e-07	2.09e-06	195.83	309.81	1.58204	1850487
950	8e-07	2.09e-06	2788.97	1566.62	0.56172	60136	CPVL	carboxypeptidase, vitellogenic-like	54504	NM_019029	Hs.233389
951	8e-07	2.09e-06	878.79	576.98	0.656562	6110470
952	8e-07	2.09e-06	482.79	793.66	1.6439	3120138	F3	coagulation factor III (thromboplastin, tissue factor)	2152	NM_001178096	Hs.62192
953	8e-07	2.09e-06	87.32	135.54	1.55222	4260309	MAST4	microtubule associated serine/threonine kinase family member 4	375449	NM_001164664	Hs.595458
954	8e-07	2.09e-06	1732.16	1022.48	0.590292	6480703	AXL	AXL receptor tyrosine kinase	558	NM_001699	Hs.590970
955	9e-07	2.31e-06	2707.24	1412.84	0.521875	3990458	S100A4	S100 calcium binding protein A4	6275	NM_002961	Hs.654444
956	9e-07	2.31e-06	403.12	245.6	0.609248	7400524	CRB3	crumbs homolog 3 (Drosophila)	92359	NM_139161	Hs.150319
957	9e-07	2.31e-06	156.39	100.98	0.645693	2490333	ZNF467	zinc finger protein 467	168544	NM_207336	Hs.726477
958	9e-07	2.31e-06	766.62	1259.45	1.64286	830164	ZFP36L1	ZFP36 ring finger protein-like 1	677	NM_001244698	Hs.85155
959	9e-07	2.31e-06	177.21	115.89	0.65397	6760747
960	9e-07	2.31e-06	381.7	233.44	0.61158	5570653	TM7SF2	transmembrane 7 superfamily member 2	7108	NM_003273	Hs.31130
961	9e-07	2.31e-06	231.17	390.8	1.69053	6420739	PGM3	phosphoglucomutase 3	5238	NM_001199917	Hs.661665
962	9e-07	2.31e-06	155.4	235.87	1.51782	6840035	GBP1	guanylate binding protein 1, interferon-inducible	2633	NM_002053	Hs.62661
963	9e-07	2.31e-06	235.42	147.6	0.626965	7560543	MOCS1	molybdenum cofactor synthesis 1	4337	NM_001075098	Hs.357128
964	9e-07	2.31e-06	697.62	458.4	0.657091	5390333	TMEM98	transmembrane protein 98	26022	NM_001033504	Hs.3447
965	9e-07	2.31e-06	1502.36	790.6	0.526239	6350632	TSC22D3	TSC22 domain family, member 3	1831	NM_001015881	Hs.741199
966	9e-07	2.31e-06	443.4	281.11	0.633987	3610091	CUTC	cutC copper transporter homolog (E. coli)	51076	NM_015960	Hs.16606
967	9e-07	2.31e-06	707.35	1177.35	1.66445	3800544	NCK1	NCK adaptor protein 1	4690	NM_001190796	Hs.477693
968	9e-07	2.31e-06	192.65	312.13	1.62019	3370129	RASL11B	RAS-like, family 11, member B	65997	NM_023940	Hs.8035
969	9e-07	2.31e-06	442.3	783.47	1.77135	1770243	IGF2BP3	insulin-like growth factor 2 mRNA binding protein 3	10643	NM_006547	Hs.700696
970	9e-07	2.31e-06	433.07	253.68	0.585771	6900241	ABCB9	ATP-binding cassette, sub-family B (MDR/TAP), member 9	23457	NM_001243013	Hs.511951
971	9e-07	2.31e-06	1368.19	2632.62	1.92416	70730	GAS6	growth arrest-specific 6	2621	NM_000820	Hs.646346
972	1e-06	2.52e-06	214.79	364.77	1.69826	6760386	LINC00294	long intergenic non-protein coding RNA 294	283267	NR_015451	Hs.533701
973	1e-06	2.52e-06	148.12	260.77	1.76053	1820592	HIST2H2AA3	histone cluster 2, H2aa3	8337	NM_003516	Hs.530461
974	1e-06	2.52e-06	94.8	143.21	1.51065	3390327	MBD1	methyl-CpG binding domain protein 1	4152	NM_001204136	Hs.405610
975	1e-06	2.52e-06	193.92	315.42	1.62655	5570348	SH3RF2	SH3 domain containing ring finger 2	153769	NM_152550	Hs.443728
976	1e-06	2.52e-06	948.06	1498.04	1.58011	4590494	YIF1A	Yip1 interacting factor homolog A (S. cerevisiae)	10897	NM_020470	Hs.446445
977	1e-06	2.52e-06	529.11	321.15	0.606963	10356	SNORD36C	small nucleolar RNA, C/D box 36C	26813	NR_000016
978	1e-06	2.52e-06	1697.44	1058.84	0.623786	4490524	ACSS2	acyl-CoA synthetase short-chain family member 2	55902	NM_001076552	Hs.517034
979	1e-06	2.52e-06	762.74	463.41	0.60756	5130241	PPIH	peptidylprolyl isomerase H (cyclophilin H)	10465	NM_006347	Hs.256639
980	1e-06	2.52e-06	593.5	370.69	0.624583	3440424
981	1e-06	2.52e-06	81.3	128.39	1.57921	6220133	HSD11B1	hydroxysteroid (11-beta) dehydrogenase 1	3290	NM_001206741	Hs.195040
982	1e-06	2.52e-06	1626.13	2487.97	1.52999	2060047	B4GALT5	UDP-Gal:betaGlcNAc beta 1,4- galactosyltransferase, polypeptide 5	9334	NM_004776	Hs.370487
983	1e-06	2.52e-06	382.57	696.55	1.82071	1740220	AMY1A	amylase, alpha 1A (salivary)	276	NM_001008221	Hs.655232
984	1e-06	2.52e-06	439.8	702.45	1.5972	2230433	TMEM154	transmembrane protein 154	201799	NM_152680	Hs.518900
985	1e-06	2.52e-06	342.12	589.78	1.7239	2350762	C12orf5	chromosome 12 open reading frame 5	57103	NM_020375	Hs.504545
986	1.1e-06	2.75e-06	685.83	427.18	0.622866	4670451	ISOC1	isochorismatase domain containing 1	51015	NM_016048	Hs.483296
987	1.1e-06	2.75e-06	119.24	179.4	1.50453	5420538	TP53INP1	tumor protein p53 inducible nuclear protein 1	94241	NM_001135733	Hs.492261
988	1.1e-06	2.75e-06	5072.24	8177.67	1.61224	830593	VIM	vimentin	7431	NM_003380	Hs.455493
989	1.1e-06	2.75e-06	796.4	499.06	0.626645	6250672	CCNO	cyclin O	10309	NM_001024592	Hs.3041
990	1.1e-06	2.75e-06	98.42	150.44	1.52855	5810132	HSD11B1	hydroxysteroid (11-beta) dehydrogenase 1	3290	NM_001206741	Hs.195040
991	1.1e-06	2.75e-06	1139.68	697.84	0.612312	3610750	UNG	uracil-DNA glycosylase	7374	NM_003362	Hs.191334
992	1.1e-06	2.75e-06	2907.63	4588.17	1.57798	6620136	MYH9	myosin, heavy chain 9, non-muscle	4627	NM_002473	Hs.474751
993	1.1e-06	2.75e-06	292.32	528.12	1.80665	540601
994	1.1e-06	2.75e-06	1501.99	945.01	0.629172	5360070	CCNB2	cyclin B2	9133	NM_004701	Hs.194698
995	1.2e-06	2.96e-06	636.91	381.58	0.599111	1500762	C3orf37	chromosome 3 open reading frame 37	56941	NM_001006109	Hs.458320
996	1.2e-06	2.96e-06	582.83	936.7	1.60716	20164	YIPF1	Yip1 domain family, member 1	54432	NM_018982	Hs.731661
997	1.2e-06	2.96e-06	491.07	279.51	0.569186	5050368	IL10RB	interleukin 10 receptor, beta	3588	NM_000628	Hs.654593
998	1.2e-06	2.96e-06	449.5	676.36	1.50469	1820594	HBEGF	heparin-binding EGF-like growth factor	1839	NM_001945	Hs.592942
999	1.2e-06	2.96e-06	355.6	582.14	1.63706	6940561	IFI27L2	interferon, alpha-inducible protein 27-like 2	83982	NM_032036	Hs.94695
1000	1.2e-06	2.96e-06	1834.61	3169.14	1.72742	3190634	DSTN	destrin (actin depolymerizing factor)	11034	NM_001011546	Hs.304192
1001	1.2e-06	2.96e-06	288.29	479.19	1.66218	5870646	L3MBTL2	l(3)mbt-like 2 (Drosophila)	83746	NM_001003689	Hs.517641
1002	1.2e-06	2.96e-06	115.41	206.97	1.79335	1070433
1003	1.2e-06	2.96e-06	110.55	173.01	1.56499	2470070	TBL1X	transducin (beta)-like 1X-linked	6907	NM_001139466	Hs.495656
1004	1.2e-06	2.96e-06	954.41	643.91	0.674668	7610537	HMGB2	high mobility group box 2	3148	NM_001130688	Hs.434953
1005	1.2e-06	2.96e-06	211.54	366.28	1.73149	4540215	FBXO2	F-box protein 2	26232	NM_012168	Hs.132753
1006	1.2e-06	2.96e-06	345.74	570.87	1.65115	150706	UGP2	UDP-glucose pyrophosphorylase 2	7360	NM_001001521	Hs.516217
1007	1.2e-06	2.96e-06	392.88	265.29	0.675244	1470647	KIF2C	kinesin family member 2C	11004	NM_006845	Hs.720061
1008	1.2e-06	2.96e-06	447.68	297.56	0.664671	4260156	CISD2	CDGSH iron sulfur domain 2	493856	NM_001008388	Hs.444955
1009	1.2e-06	2.96e-06	150.07	229.28	1.52782	870692	VOPP1	vesicular, overexpressed in cancer, prosurvival protein 1	81552	NM_030796	Hs.488307
1010	1.3e-06	3.17e-06	3899.67	6091.18	1.56197	7380546	FXYD5	FXYD domain containing ion transport regulator 5	53827	NM_001164605	Hs.333418
1011	1.3e-06	3.17e-06	369.92	193.06	0.521897	7550593	SNORA73A	small nucleolar RNA, H/ACA box 73A	6080	NR_002907
1012	1.3e-06	3.17e-06	668.79	428.74	0.641068	6040487	RAD21	RAD21 homolog (S. pombe)	5885	NM_006265	Hs.81848
1013	1.3e-06	3.17e-06	428.05	285.17	0.666207	3400215	B3GNT1	UDP-GlcNAc:betaGal beta-1,3-N-acetylglucosaminyltransferase 1	11041	NM_006876	Hs.8526
1014	1.3e-06	3.17e-06	251.16	378.41	1.50665	2190148	GBP1	guanylate binding protein 1, interferon-inducible	2633	NM_002053	Hs.62661
1015	1.3e-06	3.17e-06	128.8	219.98	1.70792	1430142	BMP1	bone morphogenetic protein 1	649	NM_001199	Hs.1274
1016	1.3e-06	3.17e-06	471.34	741.66	1.57351	3360112	TMEM2	transmembrane protein 2	23670	NM_001135820	Hs.494146
1017	1.3e-06	3.17e-06	185.49	302.78	1.63233	4860671	KDSR	3-ketodihydrosphingosine reductase	2531	NM_002035	Hs.74050
1018	1.3e-06	3.17e-06	310.8	197.41	0.635167	1980669	SNORD68	small nucleolar RNA, C/D box 68	606500	NR_002450
1019	1.3e-06	3.17e-06	1493.98	2337.44	1.56457	6660131	TSPAN13	tetraspanin 13	27075	NM_014399	Hs.364544
1020	1.3e-06	3.17e-06	441.04	289.34	0.65604	7330253	MCM5	minichromosome maintenance complex component 5	4174	NM_006739	Hs.517582
1021	1.4e-06	3.37e-06	152.92	237.26	1.55153	2140360	INF2	inverted formin, FH2 and WH2 domain containing	64423	NM_001031714	Hs.24956
1022	1.4e-06	3.37e-06	89.92	144.91	1.61154	20152	GABRA2	gamma-aminobutyric acid (GABA) A receptor, alpha 2	2555	NM_000807	Hs.116250
1023	1.4e-06	3.37e-06	889.61	1443.13	1.62221	6620682	EXT2	exostosin 2	2132	NM_000401	Hs.368404
1024	1.4e-06	3.37e-06	952.38	1826.73	1.91807	2850021	QSOX1	quiescin Q6 sulfhydryl oxidase 1	5768	NM_001004128	Hs.518374
1025	1.4e-06	3.37e-06	197.36	116.47	0.59014	3870349
1026	1.4e-06	3.37e-06	289.24	457.84	1.58291	3610647	URGCP	upregulator of cell proliferation	55665	NM_001077663	Hs.663312
1027	1.4e-06	3.37e-06	1609.45	926.43	0.575619	4490014	TTC13	tetratricopeptide repeat domain 13	79573	NM_001122835	Hs.424788
1028	1.4e-06	3.37e-06	453.56	690.84	1.52315	2190709	ASAP3	ArfGAP with SH3 domain, ankyrin repeat and PH domain 3	55616	NM_001143778	Hs.437379
1029	1.4e-06	3.37e-06	510.93	307.89	0.602607	4150196	RAD51AP1	RAD51 associated protein 1	10635	NM_001130862	Hs.730696
1030	1.4e-06	3.37e-06	6282.34	9944.05	1.58286	1110338	MYL6	myosin, light chain 6, alkali, smooth muscle and non-muscle	4637	NM_021019	Hs.632717
1031	1.4e-06	3.37e-06	1411.73	828.48	0.586854	730092
1032	1.4e-06	3.37e-06	296.62	152.75	0.514969	940450	AMT	aminomethyltransferase	275	NM_000481	Hs.102
1033	1.5e-06	3.57e-06	614.35	932.3	1.51754	2970672	ANKIB1	ankyrin repeat and IBR domain containing 1	54467	NM_019004	Hs.741328
1034	1.5e-06	3.57e-06	2941.09	4542.12	1.54437	7650026	MUC1	mucin 1, cell surface associated	4582	NM_001018016	Hs.89603
1035	1.5e-06	3.57e-06	1034.05	1696.4	1.64054	4390703	PTPN1	protein tyrosine phosphatase, non-receptor type 1	5770	NM_002827	Hs.417549
1036	1.5e-06	3.57e-06	2645.46	4381.69	1.65631	4250327	RHOC	ras homolog family member C	389	NM_001042678	Hs.502659
1037	1.5e-06	3.57e-06	116.46	174.21	1.49588	4050524	ELFN2	extracellular leucine-rich repeat and fibronectin type III domain containing 2	114794	NM_052906	Hs.660812
1038	1.5e-06	3.57e-06	394.92	206.74	0.523498	4850711	SNORA57	small nucleolar RNA, H/ACA box 57	692158	NR_004390	Hs.687390
1039	1.5e-06	3.57e-06	420.89	274.45	0.652071	870113	PTGES2	prostaglandin E synthase 2	80142	NM_001256335	Hs.495219
1040	1.5e-06	3.57e-06	493.47	778.21	1.57702	6660400	NDRG3	NDRG family member 3	57446	NM_022477	Hs.437338
1041	1.5e-06	3.57e-06	2007.78	3457.13	1.72187	4880646	POTEKP	POTE ankyrin domain family, member K, pseudogene	440915	NM_001017421	Hs.631267
1042	1.5e-06	3.57e-06	119.39	209.8	1.75727	4890291	MOGAT2	monoacylglycerol O-acyltransferase 2	80168	NM_025098	Hs.288568
1043	1.5e-06	3.57e-06	277.7	169.43	0.610119	3400630	TMPO	thymopoietin	7112	NM_001032283	Hs.11355
1044	1.5e-06	3.57e-06	1617.17	929.17	0.574565	3870324	CPVL	carboxypeptidase, vitellogenic-like	54504	NM_019029	Hs.233389
1045	1.6e-06	3.78e-06	386.51	581.16	1.50361	5090056	ARFGAP3	ADP-ribosylation factor GTPase activating protein 3	26286	NM_001142293	Hs.685225
1046	1.6e-06	3.78e-06	130.69	223.54	1.71046	1230132	FADS3	fatty acid desaturase 3	3995	NM_021727	Hs.21765
1047	1.6e-06	3.78e-06	254.66	424.2	1.66575	430372	ATL1	atlastin GTPase 1	51062	NM_001127713	Hs.584905
1048	1.6e-06	3.78e-06	495.97	318.9	0.642982	1770402	PIR	pirin (iron-binding nuclear protein)	8544	NM_001018109	Hs.495728
1049	1.6e-06	3.78e-06	90.3	142.58	1.57896	6180528	FN1	fibronectin 1	2335	NM_002026	Hs.203717
1050	1.6e-06	3.78e-06	443.96	284.08	0.639877	6270445	SLC6A15	solute carrier family 6 (neutral amino acid transporter), member 15	55117	NM_001146335	Hs.44424
1051	1.6e-06	3.78e-06	141.97	214.5	1.51088	7570050	HMGB3	high mobility group box 3	3149	NM_005342	Hs.19114
1052	1.6e-06	3.78e-06	271.29	182.1	0.671237	3840747	OSGEPL1	O-sialoglycoprotein endopeptidase-like 1	64172	NM_022353	Hs.60772
1053	1.7e-06	3.98e-06	133.43	88.98	0.666867	2640014	PLEKHG4	pleckstrin homology domain containing, family G (with RhoGef domain) member 4	25894	NM_001129727	Hs.188781
1054	1.7e-06	3.98e-06	1209.54	1943.62	1.60691	2760427	PYGL	phosphorylase, glycogen, liver	5836	NM_001163940	Hs.282417
1055	1.7e-06	3.98e-06	375.39	608.52	1.62103	2350053	GFPT1	glutamine--fructose-6-phosphate transaminase 1	2673	NM_001244710	Hs.580300
1056	1.7e-06	3.98e-06	505.02	303.59	0.601145	4900168	TSPAN5	tetraspanin 5	10098	NM_005723	Hs.118118
1057	1.7e-06	3.98e-06	209.88	321.68	1.53269	7320546	LAMP3	lysosomal-associated membrane protein 3	27074	NM_014398	Hs.518448
1058	1.7e-06	3.98e-06	923.4	1830.36	1.9822	5220240	FTH1	ferritin, heavy polypeptide 1	2495	NM_002032	Hs.524910
1059	1.7e-06	3.98e-06	425.65	293.54	0.689628	6560497	BCAT2	branched chain amino-acid transaminase 2, mitochondrial	587	NM_001164773	Hs.512670
1060	1.7e-06	3.98e-06	1019.47	672.9	0.660049	1500753	VARS2	valyl-tRNA synthetase 2, mitochondrial	57176	NM_001167733	Hs.597526
1061	1.7e-06	3.98e-06	396.98	252.7	0.636556	3610753	SNORD14C	small nucleolar RNA, C/D box 14C	85389	NR_001453
1062	1.7e-06	3.98e-06	118.38	181.8	1.53573	830592
1063	1.8e-06	4.16e-06	303.48	187.48	0.617767	1400056	SNORD30	small nucleolar RNA, C/D box 30	9299	NR_002561
1064	1.8e-06	4.16e-06	260.36	171.17	0.657436	4880014	TCEA2	transcription elongation factor A (SII), 2	6919	NM_003195	Hs.505004
1065	1.8e-06	4.16e-06	490.77	746.21	1.52049	6130725	ARHGEF18	Rho/Rac guanine nucleotide exchange factor (GEF) 18	23370	NM_001130955	Hs.465761
1066	1.8e-06	4.16e-06	327.02	216.08	0.660755	4230477	SNORA76	small nucleolar RNA, H/ACA box 76	677842	NR_002995	Hs.405444
1067	1.8e-06	4.16e-06	505.05	750.42	1.48583	1400601	TOX2	TOX high mobility group box family member 2	84969	NM_001098796	Hs.26608
1068	1.8e-06	4.16e-06	209.65	128.75	0.614119	4670402	CRB3	crumbs homolog 3 (Drosophila)	92359	NM_139161	Hs.150319
1069	1.8e-06	4.16e-06	279.3	182.23	0.652453	6510215	DLG5	discs, large homolog 5 (Drosophila)	9231	NM_004747	Hs.652690
1070	1.8e-06	4.16e-06	245.99	372.21	1.51311	5960747	TRIM22	tripartite motif containing 22	10346	NM_001199573	Hs.501778
1071	1.8e-06	4.16e-06	811.26	519.76	0.640682	5870521	HLA-H	major histocompatibility complex, class I, H (pseudogene)	3136	NR_001434	Hs.728808
1072	1.8e-06	4.16e-06	81.96	119.84	1.46218	1820315	C4orf26	chromosome 4 open reading frame 26	152816	NM_001206981	Hs.24510
1073	1.8e-06	4.16e-06	171.29	98.84	0.577033	3520398	IFNLR1	interferon, lambda receptor 1	163702	NM_170743	Hs.221375
1074	1.8e-06	4.16e-06	1238.95	2884.23	2.32796	10079	F3	coagulation factor III (thromboplastin, tissue factor)	2152	NM_001178096	Hs.62192
1075	1.8e-06	4.16e-06	546.6	338.01	0.618386	1580246	MIR100HG	mir-100-let-7a-2 cluster host gene (non-protein coding)	399959	NR_024430	Hs.44098
1076	1.9e-06	4.36e-06	641.23	981.64	1.53087	5670706	FAM171A1	family with sequence similarity 171, member A1	221061	NM_001010924	Hs.66762
1077	1.9e-06	4.36e-06	236.99	355.83	1.50146	290132	SOGA1	suppressor of glucose, autophagy associated 1	140710	NM_080627	Hs.460807
1078	1.9e-06	4.36e-06	464.78	674.48	1.45118	990603	SLC35E1	solute carrier family 35, member E1	79939	NM_024881	Hs.620596
1079	1.9e-06	4.36e-06	549.01	824.45	1.5017	2510523	RBCK1	RanBP-type and C3HC4-type zinc finger containing 1	10616	NM_006462	Hs.247280
1080	1.9e-06	4.36e-06	174.83	286.54	1.63896	6370044	PTRH1	peptidyl-tRNA hydrolase 1 homolog (S. cerevisiae)	138428	NM_001002913	Hs.653265
1081	1.9e-06	4.36e-06	169.26	277.08	1.63701	6370228
1082	1.9e-06	4.36e-06	219	135.1	0.616895	520463	GPER	G protein-coupled estrogen receptor 1	2852	NM_001031682	Hs.20961
1083	1.9e-06	4.36e-06	759.27	480.82	0.633266	2350524	GLCE	glucuronic acid epimerase	26035	NM_015554	Hs.183006
1084	1.9e-06	4.36e-06	693.78	424.76	0.61224	4250735	IL27RA	interleukin 27 receptor, alpha	9466	NM_004843	Hs.132781
1085	1.9e-06	4.36e-06	407.83	204.65	0.501802	2510593	PLA2G16	phospholipase A2, group XVI	11145	NM_001128203	Hs.502775
1086	2e-06	4.56e-06	782.97	1241.37	1.58546	1110300	TMEM154	transmembrane protein 154	201799	NM_152680	Hs.518900
1087	2e-06	4.56e-06	129.81	221.5	1.70634	1770386	MALT1	mucosa associated lymphoid tissue lymphoma translocation gene 1	10892	NM_006785	Hs.601217
1088	2e-06	4.56e-06	292.98	430.06	1.46788	730673	PCMTD2	protein-L-isoaspartate (D-aspartate) O-methyltransferase domain containing 2	55251	NM_001104925	Hs.279562
1089	2e-06	4.56e-06	348.04	198.47	0.570251	270347	SULT1A4	sulfotransferase family, cytosolic, 1A, phenol-preferring, member 4	445329	NM_001017389	Hs.460558
1090	2e-06	4.56e-06	234.24	145.59	0.621542	1010538	SAPCD2	suppressor APC domain containing 2	89958	NM_178448	Hs.19322
1091	2.1e-06	4.75e-06	407.05	674.36	1.6567	3140553	SAR1A	SAR1 homolog A (S. cerevisiae)	56681	NM_001142648	Hs.499960
1092	2.1e-06	4.75e-06	312.56	480.3	1.53666	830564	LMAN1	lectin, mannose-binding, 1	3998	NM_005570	Hs.465295
1093	2.1e-06	4.75e-06	629.7	912.14	1.44853	6290546	PURB	purine-rich element binding protein B	5814	NM_033224	Hs.596321
1094	2.1e-06	4.75e-06	710.42	1067.04	1.50198	4920379
1095	2.1e-06	4.75e-06	907.29	615.02	0.677865	3180470	SDHA	succinate dehydrogenase complex, subunit A, flavoprotein (Fp)	6389	NM_004168	Hs.440475
1096	2.1e-06	4.75e-06	428.69	250.97	0.585435	3420593	LMNB1	lamin B1	4001	NM_001198557	Hs.89497
1097	2.1e-06	4.75e-06	435.69	297.47	0.682756	6330187	PLS1	plastin 1	5357	NM_001145319	Hs.203637
1098	2.1e-06	4.75e-06	3066.81	4489.11	1.46377	1470332	FXYD5	FXYD domain containing ion transport regulator 5	53827	NM_001164605	Hs.333418
1099	2.1e-06	4.75e-06	927.48	573.78	0.618644	6770673	SOCS2	suppressor of cytokine signaling 2	8835	NM_001270467	Hs.485572
1100	2.2e-06	4.96e-06	634.66	400.3	0.630731	3520168
1101	2.2e-06	4.96e-06	1057.47	2042.3	1.93131	5050427	FKBP1A	FK506 binding protein 1A, 12kDa	2280	NM_000801	Hs.471933
1102	2.2e-06	4.96e-06	99.51	147.03	1.47754	2940050	CYB5R2	cytochrome b5 reductase 2	51700	NM_001001336	Hs.414362
1103	2.2e-06	4.96e-06	1827.59	994.89	0.544373	5260221	ATAD1	ATPase family, AAA domain containing 1	84896	NM_032810	Hs.435948
1104	2.2e-06	4.96e-06	1222.07	780.02	0.638278	670382	ARL6IP6	ADP-ribosylation-like factor 6 interacting protein 6	151188	NM_152522	Hs.516468
1105	2.3e-06	5.15e-06	771.43	1233.29	1.59871	3870484	LUZP1	leucine zipper protein 1	7798	NM_001142546	Hs.257900
1106	2.3e-06	5.15e-06	586.2	392.01	0.668731	1980403	ZNF395	zinc finger protein 395	55893	NM_018660	Hs.435535
1107	2.3e-06	5.15e-06	348.63	517.75	1.4851	1090500
1108	2.3e-06	5.15e-06	692.23	476.05	0.687705	7550753	BCL2L12	BCL2-like 12 (proline rich)	83596	NM_001040668	Hs.289052
1109	2.3e-06	5.15e-06	309.37	207.58	0.670977	5220762	GSR	glutathione reductase	2936	NM_000637	Hs.271510
1110	2.3e-06	5.15e-06	156.23	91.32	0.584523	130181	ANKRD22	ankyrin repeat domain 22	118932	NM_144590	Hs.217484
1111	2.3e-06	5.15e-06	232.6	141.18	0.606965	2230678	ACACB	acetyl-CoA carboxylase beta	32	NM_001093	Hs.234898
1112	2.4e-06	5.34e-06	152.69	229.18	1.50095	4150553	TAF13	TAF13 RNA polymerase II, TATA box binding protein (TBP)-associated factor, 18kDa	6884	NM_005645	Hs.632426
1113	2.4e-06	5.34e-06	182.64	297	1.62615	630753	MKKS	McKusick-Kaufman syndrome	8195	NM_018848	Hs.472119
1114	2.4e-06	5.34e-06	524.55	306.57	0.584444	1110494	TMEM194A	transmembrane protein 194A	23306	NM_001130963	Hs.591040
1115	2.4e-06	5.34e-06	271.68	175.73	0.646827	1710731	MATR3	matrin 3	9782	NM_001194954	Hs.268939
1116	2.4e-06	5.34e-06	888.19	572.75	0.644851	3610035	CD58	CD58 molecule	965	NM_001144822	Hs.34341
1117	2.4e-06	5.34e-06	500.86	342.86	0.684543	5570309	THOC1	THO complex 1	9984	NM_005131	Hs.712543
1118	2.5e-06	5.53e-06	380.19	573.73	1.50906	2340180	TAGLN2	transgelin 2	8407	NM_003564	Hs.517168
1119	2.5e-06	5.53e-06	120.98	83.06	0.68656	1010132	RARRES1	retinoic acid receptor responder (tazarotene induced) 1	5918	NM_002888	Hs.131269
1120	2.5e-06	5.53e-06	6271.27	3882.82	0.619144	7150176	MAT2A	methionine adenosyltransferase II, alpha	4144	NM_005911	Hs.516157
1121	2.5e-06	5.53e-06	520.08	333.53	0.641305	4780224	STMN3	stathmin-like 3	50861	NM_001276310	Hs.639609
1122	2.5e-06	5.53e-06	748.88	496.21	0.662603	1260435	ZNF511	zinc finger protein 511	118472	NM_145806	Hs.422113
1123	2.5e-06	5.53e-06	229.52	148.5	0.647002	1570309	NEK2	NIMA-related kinase 2	4751	NM_001204182	Hs.153704
1124	2.5e-06	5.53e-06	1261.26	704.48	0.558553	3890500	MRPS21	mitochondrial ribosomal protein S21	54460	NM_018997	Hs.405880
1125	2.5e-06	5.53e-06	167.15	249.24	1.49112	6980541	TIMP2	TIMP metallopeptidase inhibitor 2	7077	NM_003255	Hs.633514
1126	2.6e-06	5.7e-06	150.4	220.15	1.46376	3400672	SERPINB8	serpin peptidase inhibitor, clade B (ovalbumin), member 8	5271	NM_001031848	Hs.368077
1127	2.6e-06	5.7e-06	556.96	348.15	0.62509	4120538
1128	2.6e-06	5.7e-06	353.05	215.89	0.6115	130020	C14orf159	chromosome 14 open reading frame 159	80017	NM_001102366	Hs.309849
1129	2.6e-06	5.7e-06	95.29	206.17	2.16361	2900747	C10orf10	chromosome 10 open reading frame 10	11067	NM_007021	Hs.93675
1130	2.6e-06	5.7e-06	187.82	279.76	1.48951	5080523	EHD2	EH-domain containing 2	30846	NM_014601	Hs.631554
1131	2.6e-06	5.7e-06	543.88	335.57	0.616993	6770026	AURKB	aurora kinase B	9212	NM_001256834	Hs.442658
1132	2.6e-06	5.7e-06	895.52	558.14	0.623258	4590040	CCNB1	cyclin B1	891	NM_031966	Hs.23960
1133	2.6e-06	5.7e-06	91.7	135.69	1.47972	6900707	DEFB103A	defensin, beta 103A	414325	NM_001081551	Hs.283082
1134	2.6e-06	5.7e-06	237.78	160.55	0.675204	3930379	P2RY11	purinergic receptor P2Y, G-protein coupled, 11	5032	NM_002566	Hs.14468
1135	2.6e-06	5.7e-06	259.18	383.76	1.48067	6270634	TMEM120A	transmembrane protein 120A	83862	NM_031925	Hs.488835
1136	2.7e-06	5.84e-06	179.53	307.01	1.71008	6660630	TP53INP1	tumor protein p53 inducible nuclear protein 1	94241	NM_001135733	Hs.492261
1137	2.7e-06	5.84e-06	721.46	456.21	0.632343	3120086	PDSS1	prenyl (decaprenyl) diphosphate synthase, subunit 1	23590	NM_014317	Hs.558468
1138	2.7e-06	5.84e-06	190.42	114.27	0.600095	4290056	MILR1	mast cell immunoglobulin-like receptor 1	284021	NM_001085423	Hs.631749
1139	2.7e-06	5.84e-06	646.62	438.32	0.677863	520201	C6orf136	chromosome 6 open reading frame 136	221545	NM_001109938	Hs.591787
1140	2.7e-06	5.84e-06	2926.87	2007.12	0.685756	1570725	APOA1BP	apolipoprotein A-I binding protein	128240	NM_144772	Hs.528320
1141	2.7e-06	5.84e-06	190.05	278.45	1.46514	4290273	NUDCD3	NudC domain containing 3	23386	NM_015332	Hs.488171
1142	2.7e-06	5.84e-06	177.96	116.06	0.652169	2680241	ILDR1	immunoglobulin-like domain containing receptor 1	286676	NM_001199799	Hs.98484
1143	2.7e-06	5.84e-06	165.51	89.53	0.540934	1690400
1144	2.7e-06	5.84e-06	365.12	560.42	1.53489	5260717	SBDSP1	Shwachman-Bodian-Diamond syndrome pseudogene 1	155370	NR_001588	Hs.585053
1145	2.7e-06	5.84e-06	325.17	536.57	1.65012	6420309	FAM134B	family with sequence similarity 134, member B	54463	NM_001034850	Hs.744032
1146	2.7e-06	5.84e-06	226.97	140.89	0.620743	6330653	DICER1-AS1	DICER1 antisense RNA 1	400242	NM_207443	Hs.497573
1147	2.7e-06	5.84e-06	363.51	579.16	1.59324	6940152	CYBASC3	cytochrome b, ascorbate dependent 3	220002	NM_001161452	Hs.22546
1148	2.7e-06	5.84e-06	3630.37	2030.74	0.559375	5360347	NQO1	NAD(P)H dehydrogenase, quinone 1	1728	NM_000903	Hs.406515
1149	2.7e-06	5.84e-06	951.38	663.46	0.697366	830730	ERP29	endoplasmic reticulum protein 29	10961	NM_001034025	Hs.75841
1150	2.7e-06	5.84e-06	158.43	93.63	0.590987	5810707	LGALS7B	lectin, galactoside-binding, soluble, 7B	653499	NM_001042507	Hs.558355
1151	2.8e-06	6.01e-06	257.9	375.24	1.45498	4010072	C7orf25	chromosome 7 open reading frame 25	79020	NM_001099858	Hs.698120
1152	2.8e-06	6.01e-06	744.41	448.54	0.602544	4560129	LGMN	legumain	5641	NM_001008530	Hs.18069
1153	2.8e-06	6.01e-06	1191.17	724.81	0.608486	3290025
1154	2.8e-06	6.01e-06	175.34	270.3	1.54158	5870474	RHOBTB3	Rho-related BTB domain containing 3	22836	NM_014899	Hs.445030
1155	2.8e-06	6.01e-06	825.27	500.78	0.606807	2710358	ENOSF1	enolase superfamily member 1	55556	NM_001126123	Hs.658550
1156	2.8e-06	6.01e-06	530.95	950.05	1.78934	2120053	CYP1B1	cytochrome P450, family 1, subfamily B, polypeptide 1	1545	NM_000104	Hs.154654
1157	2.8e-06	6.01e-06	471.34	718.28	1.52391	6020209	SPECC1L	sperm antigen with calponin homology and coiled-coil domains 1-like	23384	NM_001145468	Hs.474384
1158	2.8e-06	6.01e-06	428.51	221.62	0.517187	6590341	RAB31	RAB31, member RAS oncogene family	11031	NM_006868	Hs.99528
1159	2.8e-06	6.01e-06	290.12	173.36	0.597546	6060719	RPL39L	ribosomal protein L39-like	116832	NM_052969	Hs.647900
1160	2.9e-06	6.18e-06	1052.99	1640.87	1.5583	1980113	MKRN1	makorin ring finger protein 1	23608	NM_001145125	Hs.490347
1161	2.9e-06	6.18e-06	396.56	641.18	1.61685	7550563	TRPC4AP	transient receptor potential cation channel, subfamily C, member 4 associated protein	26133	NM_015638	Hs.168073
1162	2.9e-06	6.18e-06	128.54	202.61	1.57624	2100196	ISG15	ISG15 ubiquitin-like modifier	9636	NM_005101	Hs.458485
1163	2.9e-06	6.18e-06	163.39	260.68	1.59545	5810008	DLGAP4	discs, large (Drosophila) homolog-associated protein 4	22839	NM_001042486	Hs.249600
1164	2.9e-06	6.18e-06	188.56	336.25	1.78325	3290164	KLHL7	kelch-like family member 7	55975	NM_001031710	Hs.654817
1165	2.9e-06	6.18e-06	248.5	168.05	0.676258	4540689	ANKRD10	ankyrin repeat domain 10	55608	NM_017664	Hs.525163
1166	2.9e-06	6.18e-06	84.88	123.31	1.45276	3420356	EFR3B	EFR3 homolog B (S. cerevisiae)	22979	NM_014971	Hs.4892
1167	2.9e-06	6.18e-06	801.12	1307.06	1.63154	5390164	FAT1	FAT tumor suppressor homolog 1 (Drosophila)	2195	NM_005245	Hs.481371
1168	3e-06	6.37e-06	1934.68	2806.45	1.4506	7150475	WDR1	WD repeat domain 1	9948	NM_005112	Hs.128548
1169	3e-06	6.37e-06	652.67	381.1	0.583909	7000202	P4HTM	prolyl 4-hydroxylase, transmembrane (endoplasmic reticulum)	54681	NM_017732	Hs.654944
1170	3e-06	6.37e-06	308.61	513.29	1.66323	1510543	DNASE1L1	deoxyribonuclease I-like 1	1774	NM_001009932	Hs.401929
1171	3e-06	6.37e-06	93.74	150.7	1.60764	4210593	FGF2	fibroblast growth factor 2 (basic)	2247	NM_002006	Hs.284244
1172	3e-06	6.37e-06	306.88	490.04	1.59685	360114	CTXN1	cortexin 1	404217	NM_206833	Hs.657978
1173	3.1e-06	6.56e-06	275.46	416.47	1.51191	1510154	TCFL5	transcription factor-like 5 (basic helix-loop-helix)	10732	NM_006602	Hs.126248
1174	3.1e-06	6.56e-06	325.71	565.45	1.73605	5890347	FERMT1	fermitin family member 1	55612	NM_017671	Hs.472054
1175	3.1e-06	6.56e-06	321.85	206.76	0.642411	5960181	ASNS	asparagine synthetase (glutamine-hydrolyzing)	440	NM_001178075	Hs.489207
1176	3.2e-06	6.74e-06	118.77	181.76	1.53035	3400598	WIPI1	WD repeat domain, phosphoinositide interacting 1	55062	NM_017983	Hs.463964
1177	3.2e-06	6.74e-06	437.56	654.86	1.49662	1990438	PANK2	pantothenate kinase 2	80025	NM_024960	Hs.516859
1178	3.2e-06	6.74e-06	623.6	433.38	0.694965	10326	KIF22	kinesin family member 22	3835	NM_001256269	Hs.612151
1179	3.2e-06	6.74e-06	143.27	224.31	1.56565	4560673
1180	3.2e-06	6.74e-06	895.9	1384.15	1.54498	20110	CREB3L2	cAMP responsive element binding protein 3-like 2	64764	NM_001253775	Hs.490273
1181	3.2e-06	6.74e-06	146.39	100.36	0.685566	2060687	FXYD3	FXYD domain containing ion transport regulator 3	5349	NM_001136007	Hs.301350
1182	3.3e-06	6.93e-06	1159.63	1716.6	1.4803	5550037	CNN2	calponin 2	1265	NM_004368	Hs.651512
1183	3.3e-06	6.93e-06	314.09	202.61	0.64507	6900674	ANKRD10	ankyrin repeat domain 10	55608	NM_017664	Hs.525163
1184	3.3e-06	6.93e-06	516.6	828.67	1.60408	380672	ZC3H12C	zinc finger CCCH-type containing 12C	85463	NM_033390	Hs.376289
1185	3.3e-06	6.93e-06	259.53	181.04	0.697569	6550632	ZNF219	zinc finger protein 219	51222	NM_001101672	Hs.250493
1186	3.4e-06	7.09e-06	240.55	379.37	1.57709	6200408	ME2	malic enzyme 2, NAD(+)-dependent, mitochondrial	4200	NM_001168335	Hs.233119
1187	3.4e-06	7.09e-06	114.9	188.89	1.64395	60102	MAPKAP1	mitogen-activated protein kinase associated protein 1	79109	NM_001006617	Hs.495138
1188	3.4e-06	7.09e-06	485.38	707.22	1.45704	6660196	SHFM1	split hand/foot malformation (ectrodactyly) type 1	7979	NM_006304	Hs.489201
1189	3.4e-06	7.09e-06	435.99	662.47	1.51946	3170093	KIAA0247	KIAA0247	9766	NM_014734	Hs.440025
1190	3.4e-06	7.09e-06	9005.21	15601.9	1.73254	3850204
1191	3.4e-06	7.09e-06	336.23	231.85	0.689558	3800521	PIK3R4	phosphoinositide-3-kinase, regulatory subunit 4	30849	NM_014602	Hs.149032
1192	3.4e-06	7.09e-06	258.01	392.82	1.5225	4280482	DRAM1	DNA-damage regulated autophagy modulator 1	55332	NM_018370	Hs.525634
1193	3.5e-06	7.26e-06	495.17	300.48	0.606822	7150685	CBX5	chromobox homolog 5	23468	NM_001127321	Hs.349283
1194	3.5e-06	7.26e-06	227.98	152.89	0.670629	6250468	DUSP6	dual specificity phosphatase 6	1848	NM_001946	Hs.298654
1195	3.5e-06	7.26e-06	586.24	348.27	0.594074	4920201	GALNT1	UDP-N-acetyl-alpha-D-galactosamine:polypeptide N-acetylgalactosaminyltransferase 1 (GalNAc-T1)	2589	NM_020474	Hs.514806
1196	3.5e-06	7.26e-06	905.02	620.88	0.68604	730047	SERPINA1	serpin peptidase inhibitor, clade A (alpha-1 antiproteinase, antitrypsin), member 1	5265	NM_000295	Hs.525557
1197	3.5e-06	7.26e-06	123.3	184.28	1.49457	3420154	NLRP3	NLR family, pyrin domain containing 3	114548	NM_001079821	Hs.159483
1198	3.5e-06	7.26e-06	148.04	218.3	1.4746	5960010	SNX24	sorting nexin 24	28966	NM_014035	Hs.483200
1199	3.5e-06	7.26e-06	211.56	131.49	0.621526	4810592	SYT15	synaptotagmin XV	83849	NM_031912	Hs.696346
1200	3.6e-06	7.41e-06	1103.33	706.45	0.640289	4150672	DSG2	desmoglein 2	1829	NM_001943	Hs.412597
1201	3.6e-06	7.41e-06	93.07	159.37	1.71237	3400239
1202	3.6e-06	7.41e-06	200.81	288.32	1.43579	4010184	FAM167A	family with sequence similarity 167, member A	83648	NM_053279	Hs.124299
1203	3.6e-06	7.41e-06	141.82	209.6	1.47793	4010086	OSGIN1	oxidative stress induced growth inhibitor 1	29948	NM_013370	Hs.128055
1204	3.6e-06	7.41e-06	139.38	232.14	1.66552	4250451	SEC24D	SEC24 family, member D (S. cerevisiae)	9871	NM_014822	Hs.189641
1205	3.6e-06	7.41e-06	184.04	118.4	0.643338	1850164	ACSF2	acyl-CoA synthetase family member 2	80221	NM_025149	Hs.288959
1206	3.6e-06	7.41e-06	191.44	296.07	1.54654	6980301	NRCAM	neuronal cell adhesion molecule	4897	NM_001037132	Hs.21422
1207	3.6e-06	7.41e-06	685.23	444.02	0.647987	2070224	BUB1	BUB1 mitotic checkpoint serine/threonine kinase	699	NM_004336	Hs.469649
1208	3.6e-06	7.41e-06	457.4	307.37	0.671994	2900041	H2AFY2	H2A histone family, member Y2	55506	NM_018649	Hs.499953
1209	3.7e-06	7.6e-06	192.01	307.38	1.60085	2000468	SRPK2	SRSF protein kinase 2	6733	NM_182691	Hs.285197
1210	3.7e-06	7.6e-06	1793.65	2773.01	1.54602	4280100	FAT1	FAT tumor suppressor homolog 1 (Drosophila)	2195	NM_005245	Hs.481371
1211	3.8e-06	7.79e-06	153.31	102.24	0.666884	1410279	APOBEC3F	apolipoprotein B mRNA editing enzyme, catalytic polypeptide-like 3F	200316	NM_001006666	Hs.659809
1212	3.8e-06	7.79e-06	333.63	502.33	1.50565	1710546	CHST12	carbohydrate (chondroitin 4) sulfotransferase 12	55501	NM_001243794	Hs.213088
1213	3.8e-06	7.79e-06	942.16	571.94	0.607052	4150110	DANCR	differentiation antagonizing non-protein coding RNA	57291	NR_024031	Hs.744077
1214	3.9e-06	7.93e-06	552.79	321.23	0.581107	3840056	ERCC1	excision repair cross-complementing rodent repair deficiency, complementation group 1 (includes overlapping antisense sequence)	2067	NM_001166049	Hs.435981
1215	3.9e-06	7.93e-06	493.83	708.38	1.43446	1440356	CNOT4	CCR4-NOT transcription complex, subunit 4	4850	NM_001008225	Hs.490224
1216	3.9e-06	7.93e-06	450.57	303.14	0.672792	6960377	COMTD1	catechol-O-methyltransferase domain containing 1	118881	NM_144589	Hs.355333
1217	3.9e-06	7.93e-06	420.34	260.14	0.61888	4490048	SNORD4A	small nucleolar RNA, C/D box 4A	26773	NR_000010
1218	3.9e-06	7.93e-06	157.6	98.29	0.623668	4480433	FUCA2	fucosidase, alpha-L- 2, plasma	2519	NM_032020	Hs.17680
1219	3.9e-06	7.93e-06	2616.07	1446.11	0.55278	2070520	CDCA7	cell division cycle associated 7	83879	NM_031942	Hs.470654
1220	3.9e-06	7.93e-06	2977.36	5029.08	1.68911	2970730	MYADM	myeloid-associated differentiation marker	91663	NM_001020818	Hs.380906
1221	3.9e-06	7.93e-06	1248.42	875.55	0.701326	50553	SIGMAR1	sigma non-opioid intracellular receptor 1	10280	NM_005866	Hs.522087
1222	3.9e-06	7.93e-06	350.13	545.26	1.55731	1400133	YIPF1	Yip1 domain family, member 1	54432	NM_018982	Hs.731661
1223	3.9e-06	7.93e-06	258.59	378.32	1.46301	6510037	COPG1	coatomer protein complex, subunit gamma 1	22820	NM_016128	Hs.518250
1224	4e-06	8.12e-06	1502.95	2216.57	1.47481	6760546	TIPARP	TCDD-inducible poly(ADP-ribose) polymerase	25976	NM_001184717	Hs.744050
1225	4e-06	8.12e-06	240.47	167.65	0.697176	4920164	SIK1	salt-inducible kinase 1	150094	NM_173354	Hs.282113
1226	4.1e-06	8.27e-06	799.64	512.54	0.640963	4610066	TMEM194A	transmembrane protein 194A	23306	NM_001130963	Hs.591040
1227	4.1e-06	8.27e-06	427.4	644.15	1.50714	520332	B4GALT7	xylosylprotein beta 1,4-galactosyltransferase, polypeptide 7	11285	NM_007255	Hs.455109
1228	4.1e-06	8.27e-06	2096.48	1464.08	0.698352	10341	SHMT2	serine hydroxymethyltransferase 2 (mitochondrial)	6472	NM_001166356	Hs.741179
1229	4.1e-06	8.27e-06	6630.61	9982.15	1.50546	3140390	PON2	paraoxonase 2	5445	NM_000305	Hs.530077
1230	4.1e-06	8.27e-06	272.55	420.79	1.5439	6900521	PHTF1	putative homeodomain transcription factor 1	10745	NM_006608	Hs.655824
1231	4.1e-06	8.27e-06	148.35	246.08	1.65878	2320358	SLC39A8	solute carrier family 39 (zinc transporter), member 8	64116	NM_001135146	Hs.288034
1232	4.1e-06	8.27e-06	1271.46	1926.44	1.51514	5700451	FKBP9L	FK506 binding protein 9-like	360132	NM_182827	Hs.446691
1233	4.1e-06	8.27e-06	290.37	177.45	0.611117	7560731	SNORA64	small nucleolar RNA, H/ACA box 64	26784	NR_002326	Hs.498569
1234	4.2e-06	8.45e-06	729.72	474.75	0.650592	60014	FAM84B	family with sequence similarity 84, member B	157638	NM_174911	Hs.744131
1235	4.2e-06	8.45e-06	469.62	711.25	1.51452	6280609	CEP41	centrosomal protein 41kDa	95681	NM_001257158	Hs.368315
1236	4.2e-06	8.45e-06	304.88	450.71	1.47832	2230746	ABCC2	ATP-binding cassette, sub-family C (CFTR/MRP), member 2	1244	NM_000392	Hs.368243
1237	4.3e-06	8.62e-06	421.89	691.17	1.63827	430050	BAMBI	BMP and activin membrane-bound inhibitor homolog (Xenopus laevis)	25805	NM_012342	Hs.533336
1238	4.3e-06	8.62e-06	3558.51	5764.46	1.61991	380753	SEC61G	Sec61 gamma subunit	23480	NM_001012456	Hs.488282
1239	4.3e-06	8.62e-06	792.55	1243.06	1.56843	2680020	DAGLB	diacylglycerol lipase, beta	221955	NM_001142936	Hs.487498
1240	4.3e-06	8.62e-06	1056.85	1609.37	1.5228	4860195	SLC35A2	solute carrier family 35 (UDP-galactose transporter), member A2	7355	NM_001032289	Hs.21899
1241	4.4e-06	8.8e-06	334.18	216.31	0.647286	5220398	P4HTM	prolyl 4-hydroxylase, transmembrane (endoplasmic reticulum)	54681	NM_017732	Hs.654944
1242	4.4e-06	8.8e-06	388.16	258.04	0.664777	2630433	CDT1	chromatin licensing and DNA replication factor 1	81620	NM_030928	Hs.122908
1243	4.4e-06	8.8e-06	5252.72	3608.39	0.686956	3420341	HSD17B12	hydroxysteroid (17-beta) dehydrogenase 12	51144	NM_016142	Hs.132513
1244	4.4e-06	8.8e-06	152.83	106.23	0.695086	4070626	VANGL2	vang-like 2 (van gogh, Drosophila)	57216	NM_020335	Hs.99477
1245	4.5e-06	8.98e-06	1573.33	1054.06	0.669955	5260288	DUSP6	dual specificity phosphatase 6	1848	NM_001946	Hs.298654
1246	4.5e-06	8.98e-06	368.23	211.89	0.575428	10722	CENPV	centromere protein V	201161	NM_181716	Hs.433422
1247	4.6e-06	9.16e-06	1191.26	714.49	0.599777	580376	DSG3	desmoglein 3	1830	NM_001944	Hs.1925
1248	4.6e-06	9.16e-06	493.12	767.79	1.557	4860093
1249	4.6e-06	9.16e-06	267.94	420.32	1.56871	1740273	SNRPN	small nuclear ribonucleoprotein polypeptide N	6638	NM_003097	Hs.555970
1250	4.7e-06	9.35e-06	386.16	266.87	0.691087	5390682	GPR108	G protein-coupled receptor 108	56927	NM_001080452	Hs.167641
1251	4.8e-06	9.51e-06	526.34	900.41	1.7107	6040376	FAM127A	family with sequence similarity 127, member A	8933	NM_001078171	Hs.522789
1252	4.8e-06	9.51e-06	506.12	334.41	0.660733	2690528	SHMT1	serine hydroxymethyltransferase 1 (soluble)	6470	NM_004169	Hs.513987
1253	4.8e-06	9.51e-06	375.14	242.27	0.645812	1780446	PCK2	phosphoenolpyruvate carboxykinase 2 (mitochondrial)	5106	NM_001018073	Hs.75812
1254	4.8e-06	9.51e-06	2062.37	1447.91	0.702061	3710647	MXD4	MAX dimerization protein 4	10608	NM_006454	Hs.655020
1255	4.8e-06	9.51e-06	878.29	515.01	0.586378	6280626	PAXBP1	PAX3 and PAX7 binding protein 1	94104	NM_013329	Hs.644004
1256	4.9e-06	9.69e-06	377.75	244.71	0.647809	5050241	ABHD3	abhydrolase domain containing 3	171586	NM_138340	Hs.397978
1257	4.9e-06	9.69e-06	733.1	1233.07	1.68199	6760070	EXT2	exostosin 2	2132	NM_000401	Hs.368404
1258	4.9e-06	9.69e-06	280.94	423.83	1.50861	4180315	CHMP4B	charged multivesicular body protein 4B	128866	NM_176812	Hs.472471
1259	5e-06	9.87e-06	351.06	234.3	0.667407	6770494	HAX1	HCLS1 associated protein X-1	10456	NM_001018837	Hs.199625
1260	5e-06	9.87e-06	136.75	202.97	1.48424	4480221	LPPR2	lipid phosphate phosphatase-related protein type 2	64748	NM_001170635	Hs.6846
1261	5.2e-06	1.02e-05	1791.27	1200.68	0.670295	5910689	SMC4	structural maintenance of chromosomes 4	10051	NM_001002799	Hs.58992
1262	5.2e-06	1.02e-05	106.37	157.13	1.4772	3310097	TSPAN10	tetraspanin 10	83882	NM_031945	Hs.740811
1263	5.3e-06	1.04e-05	218.15	342.57	1.57034	4830520	KRT80	keratin 80	144501	NM_001081492	Hs.140978
1264	5.3e-06	1.04e-05	312.56	201.49	0.644644	3460152	CDC25C	cell division cycle 25C	995	NM_001790	Hs.656
1265	5.3e-06	1.04e-05	1662.44	974.9	0.586427	3460520	CCND2	cyclin D2	894	NM_001759	Hs.376071
1266	5.4e-06	1.06e-05	127.41	199.05	1.56228	6480491	EPB41L5	erythrocyte membrane protein band 4.1 like 5	57669	NM_001184937	Hs.369232
1267	5.4e-06	1.06e-05	97.25	143.89	1.47959	4220189	GSDMC	gasdermin C	56169	NM_031415	Hs.133244
1268	5.5e-06	1.08e-05	3333.88	4813.41	1.44379	3800161	KRT7	keratin 7	3855	NM_005556	Hs.411501
1269	5.5e-06	1.08e-05	1187.17	668.3	0.562935	380685	SNORD3D	small nucleolar RNA, C/D box 3D	780854	NR_006882
1270	5.5e-06	1.08e-05	1394.43	2191.02	1.57127	110682	S100A11	S100 calcium binding protein A11	6282	NM_005620	Hs.417004
1271	5.6e-06	1.09e-05	777.42	505.96	0.650819	5050670	NUP160	nucleoporin 160kDa	23279	NM_015231	Hs.744107
1272	5.6e-06	1.09e-05	94.47	142.02	1.50333	5690148	REPS2	RALBP1 associated Eps domain containing 2	9185	NM_001080975	Hs.186810
1273	5.6e-06	1.09e-05	216.47	138.06	0.637779	1400427	KCNG1	potassium voltage-gated channel, subfamily G, member 1	3755	NM_002237	Hs.118695
1274	5.7e-06	1.11e-05	689.13	981.43	1.42416	3840100	SEC31A	SEC31 homolog A (S. cerevisiae)	22872	NM_001077206	Hs.370024
1275	5.7e-06	1.11e-05	251.01	359.23	1.43114	4180717	OSBPL2	oxysterol binding protein-like 2	9885	NM_014835	Hs.473254
1276	5.7e-06	1.11e-05	166.51	254.25	1.52694	2320433	ATRN	attractin	8455	NM_001207047	Hs.276252
1277	5.8e-06	1.13e-05	360.77	250.37	0.693988	5260403	ST3GAL5	ST3 beta-galactoside alpha-2,3-sialyltransferase 5	8869	NM_001042437	Hs.415117
1278	5.8e-06	1.13e-05	176.72	249.41	1.41133	1450634	TINAGL1	tubulointerstitial nephritis antigen-like 1	64129	NM_001204414	Hs.199368
1279	5.8e-06	1.13e-05	502.52	319	0.634801	7050026	SPCS3	signal peptidase complex subunit 3 homolog (S. cerevisiae)	60559	NM_021928	Hs.42194
1280	5.9e-06	1.15e-05	149.8	220.2	1.46996	940685	NAV1	neuron navigator 1	89796	NM_001167738	Hs.585374
1281	6e-06	1.16e-05	411.11	287.45	0.699205	7000386	SEC22C	SEC22 vesicle trafficking protein homolog C (S. cerevisiae)	9117	NM_001201572	Hs.445892
1282	6e-06	1.16e-05	1134.25	685.97	0.604778	2120376	PNISR	PNN-interacting serine/arginine-rich protein	25957	NM_015491	Hs.520287
1283	6e-06	1.16e-05	202.72	320.98	1.58337	4760747	TPST1	tyrosylprotein sulfotransferase 1	8460	NM_003596	Hs.421194
1284	6e-06	1.16e-05	145.09	210.16	1.44848	2140653	TPM1	tropomyosin 1 (alpha)	7168	NM_000366	Hs.133892
1285	6.1e-06	1.18e-05	187.69	122.32	0.651713	6980202	NUF2	NUF2, NDC80 kinetochore complex component, homolog (S. cerevisiae)	83540	NM_031423	Hs.651950
1286	6.1e-06	1.18e-05	695.96	455.83	0.654966	6450440	PTGR1	prostaglandin reductase 1	22949	NM_001146108	Hs.584864
1287	6.1e-06	1.18e-05	4139.16	2771.33	0.669539	1510291	PTTG1	pituitary tumor-transforming 1	9232	NM_004219	Hs.350966
1288	6.2e-06	1.2e-05	370.46	258.67	0.69824	4220612	FANCG	Fanconi anemia, complementation group G	2189	NM_004629	Hs.591084
1289	6.2e-06	1.2e-05	1877.37	1215.82	0.647619	1500246	ARV1	ARV1 homolog (S. cerevisiae)	64801	NM_022786	Hs.275736
1290	6.2e-06	1.2e-05	663.92	1009.32	1.52024	4640066	VAMP3	vesicle-associated membrane protein 3	9341	NM_004781	Hs.66708
1291	6.3e-06	1.21e-05	749.1	1372.95	1.8328	3120543	SLC39A8	solute carrier family 39 (zinc transporter), member 8	64116	NM_001135146	Hs.288034
1292	6.3e-06	1.21e-05	166.48	259.03	1.55592	5690500	GALNT2	UDP-N-acetyl-alpha-D-galactosamine:polypeptide N-acetylgalactosaminyltransferase 2 (GalNAc-T2)	2590	NM_004481	Hs.743964
1293	6.4e-06	1.23e-05	455.05	289.14	0.635403	3120458	NCL	nucleolin	4691	NM_005381	Hs.79110
1294	6.5e-06	1.25e-05	864.28	515.03	0.595906	830491	HS6ST2	heparan sulfate 6-O-sulfotransferase 2	90161	NM_001077188	Hs.385956
1295	6.5e-06	1.25e-05	494.48	286.36	0.579113	4220379	CRYZL1	crystallin, zeta (quinone reductase)-like 1	9946	NM_145311	Hs.352671
1296	6.5e-06	1.25e-05	1521.07	2340.68	1.53884	1500102	KDELR2	KDEL (Lys-Asp-Glu-Leu) endoplasmic reticulum protein retention receptor 2	11014	NM_001100603	Hs.654552
1297	6.5e-06	1.25e-05	781.78	1114.97	1.42619	1980176
1298	6.6e-06	1.26e-05	593.12	341.23	0.575314	20431	ZNF692	zinc finger protein 692	55657	NM_001136036	Hs.377705
1299	6.6e-06	1.26e-05	130.06	191.92	1.47563	4180376	PI4K2A	phosphatidylinositol 4-kinase type 2 alpha	55361	NM_018425	Hs.25300
1300	6.6e-06	1.26e-05	348.74	188.58	0.540747	4570110	RNU105A	RNA, U105A small nucleolar	26768	NR_004404
1301	6.7e-06	1.28e-05	424.68	275.45	0.648606	5290193	KCTD6	potassium channel tetramerisation domain containing 6	200845	NM_001128214	Hs.13982
1302	6.7e-06	1.28e-05	454.56	300.99	0.662157	3440703	C17orf58	chromosome 17 open reading frame 58	284018	NM_181655	Hs.90790
1303	6.7e-06	1.28e-05	756.12	508.31	0.672261	1190246	KDM2B	lysine (K)-specific demethylase 2B	84678	NM_001005366	Hs.524800
1304	6.7e-06	1.28e-05	358.95	546.92	1.52367	6130156	RAB11FIP1	RAB11 family interacting protein 1 (class I)	80223	NM_001002233	Hs.191179
1305	6.7e-06	1.28e-05	7859.45	12439.4	1.58273	2970431	FTH1P7	ferritin, heavy polypeptide 1 pseudogene 7	2500	NR_002202
1306	6.8e-06	1.29e-05	127.77	207.49	1.62393	7100392
1307	6.9e-06	1.31e-05	223.94	335.4	1.49772	2710324	HELZ	helicase with zinc finger	9931	NM_014877	Hs.370140
1308	6.9e-06	1.31e-05	378.17	578.75	1.5304	780324	ZNF337	zinc finger protein 337	26152	NM_015655	Hs.633621
1309	6.9e-06	1.31e-05	120.46	197.95	1.64328	1660669
1310	6.9e-06	1.31e-05	514.85	336.32	0.653239	2690240	FANCD2	Fanconi anemia, complementation group D2	2177	NM_001018115	Hs.208388
1311	7.1e-06	1.34e-05	3549.11	5897.37	1.66165	5490431	SAT1	spermidine/spermine N1-acetyltransferase 1	6303	NM_002970	Hs.28491
1312	7.1e-06	1.34e-05	103.48	156.04	1.50792	2360437	ZNF532	zinc finger protein 532	55205	NM_018181	Hs.529023
1313	7.1e-06	1.34e-05	130.27	187.82	1.44177	3310615	NFKB2	nuclear factor of kappa light polypeptide gene enhancer in B-cells 2 (p49/p100)	4791	NM_001077494	Hs.73090
1314	7.1e-06	1.34e-05	778.57	1176.48	1.51108	2690524	BLCAP	bladder cancer associated protein	10904	NM_001167820	Hs.472651
1315	7.2e-06	1.36e-05	136.81	197.08	1.44054	2640471	RNF24	ring finger protein 24	11237	NM_001134337	Hs.589884
1316	7.2e-06	1.36e-05	1893.38	1316.55	0.695344	2760719
1317	7.2e-06	1.36e-05	143.16	90.54	0.632439	110575	ARHGAP44	Rho GTPase activating protein 44	9912	NM_014859	Hs.499758
1318	7.2e-06	1.36e-05	286.54	407.41	1.42183	2600746	VAT1	vesicle amine transport protein 1 homolog (T. californica)	10493	NM_006373	Hs.514199
1319	7.3e-06	1.37e-05	475.72	712.03	1.49674	4280093	LOC440157	uncharacterized LOC440157	440157	NM_001013701	Hs.474095
1320	7.3e-06	1.37e-05	232.05	163.68	0.705365	2570288	SH3YL1	SH3 domain containing, Ysc84-like 1 (S. cerevisiae)	26751	NM_001159597	Hs.515951
1321	7.3e-06	1.37e-05	406.11	670.24	1.65039	6860292
1322	7.3e-06	1.37e-05	640.88	1035.98	1.6165	1430647	TAX1BP3	Tax1 (human T-cell leukemia virus type I) binding protein 3	30851	NM_001204698	Hs.12956
1323	7.4e-06	1.39e-05	254.03	153.33	0.60359	3840181	MANEA	mannosidase, endo-alpha	79694	NM_024641	Hs.734632
1324	7.4e-06	1.39e-05	987.87	673.76	0.682033	4280300	DIS3L	DIS3 mitotic control homolog (S. cerevisiae)-like	115752	NM_001143688	Hs.446251
1325	7.4e-06	1.39e-05	296.76	195.5	0.658782	1580021	TCTEX1D2	Tctex1 domain containing 2	255758	NM_152773	Hs.733180
1326	7.5e-06	1.41e-05	897.99	559.15	0.622668	5900594	CD58	CD58 molecule	965	NM_001144822	Hs.34341
1327	7.6e-06	1.42e-05	368.15	522.75	1.41994	6250064	IRF1	interferon regulatory factor 1	3659	NM_002198	Hs.436061
1328	7.6e-06	1.42e-05	3331.34	4701.18	1.4112	1070754	CAP1	CAP, adenylate cyclase-associated protein 1 (yeast)	10487	NM_001105530	Hs.370581
1329	7.6e-06	1.42e-05	81.16	136.61	1.68322	50192	DARC	Duffy blood group, chemokine receptor	2532	NM_001122951	Hs.153381
1330	7.6e-06	1.42e-05	949.11	608.29	0.640906	6960243	ALG6	ALG6, alpha-1,3-glucosyltransferase	29929	NM_013339	Hs.258501
1331	7.7e-06	1.44e-05	230.81	336.26	1.45687	2600491	NAPB	N-ethylmaleimide-sensitive factor attachment protein, beta	63908	NM_022080	Hs.269471
1332	7.8e-06	1.45e-05	367.74	570.87	1.55237	4070711	FAM129B	family with sequence similarity 129, member B	64855	NM_001035534	Hs.522401
1333	7.8e-06	1.45e-05	254.83	374.41	1.46925	70630	RNF144B	ring finger protein 144B	255488	NM_182757	Hs.148741
1334	7.8e-06	1.45e-05	291.93	179.32	0.614257	3870497	FUT8	fucosyltransferase 8 (alpha (1,6) fucosyltransferase)	2530	NM_004480	Hs.597649
1335	7.9e-06	1.47e-05	959.32	1458.39	1.52023	1780619	EHD1	EH-domain containing 1	10938	NM_006795	Hs.523774
1336	7.9e-06	1.47e-05	925.67	583.01	0.629825	730689
1337	7.9e-06	1.47e-05	300.58	151.45	0.503859	6420164	ST6GALNAC2	ST6 (alpha-N-acetyl-neuraminyl-2,3-beta-galactosyl-1,3)-N-acetylgalactosaminide alpha-2,6-sialyltransferase 2	10610	NM_006456	Hs.592105
1338	7.9e-06	1.47e-05	186.05	300.8	1.61677	6590292	DBNL	drebrin-like	28988	NM_001014436	Hs.436500
1339	8e-06	1.48e-05	270.35	194.32	0.718772	1110243	MIF4GD	MIF4G domain containing	57409	NM_001242498	Hs.325631
1340	8e-06	1.48e-05	254.14	159.72	0.628472	1570619	SLC50A1	solute carrier family 50 (sugar transporter), member 1	55974	NM_001122837	Hs.292154
1341	8e-06	1.48e-05	260.37	378.28	1.45286	4900593	SPECC1	sperm antigen with calponin homology and coiled-coil domains 1	92521	NM_001033553	Hs.431045
1342	8e-06	1.48e-05	357.75	531.58	1.4859	6520243	ATRN	attractin	8455	NM_001207047	Hs.276252
1343	8e-06	1.48e-05	294.2	414.49	1.40887	4920156	GFPT1	glutamine--fructose-6-phosphate transaminase 1	2673	NM_001244710	Hs.580300
1344	8.1e-06	1.5e-05	702.66	437.6	0.622776	2630215	EXTL2	exostosin-like glycosyltransferase 2	2135	NM_001033025	Hs.357637
1345	8.2e-06	1.51e-05	368.31	240.22	0.652222	2650348	VWA9	von Willebrand factor A domain containing 9	81556	NM_001136043	Hs.6686
1346	8.2e-06	1.51e-05	185.14	266.69	1.44048	4570630	ALS2CL	ALS2 C-terminal like	259173	NM_001190707	Hs.517937
1347	8.2e-06	1.51e-05	458.99	751.97	1.63831	4760521	HPS5	Hermansky-Pudlak syndrome 5	11234	NM_007216	Hs.437599
1348	8.3e-06	1.53e-05	704.36	1003.14	1.42419	620240	ABR	active BCR-related	29	NM_001092	Hs.159306
1349	8.3e-06	1.53e-05	278.07	397.38	1.42906	1260193	RAB11FIP5	RAB11 family interacting protein 5 (class I)	26056	NM_015470	Hs.24557
1350	8.4e-06	1.54e-05	134.67	187.64	1.39333	940630	MOB3B	MOB kinase activator 3B	79817	NM_024761	Hs.369022
1351	8.4e-06	1.54e-05	883.11	611.53	0.692473	6660600	COQ9	coenzyme Q9 homolog (S. cerevisiae)	57017	NM_020312	Hs.513632
1352	8.4e-06	1.54e-05	106.29	155.09	1.45912	5130563	GFPT2	glutamine-fructose-6-phosphate transaminase 2	9945	NM_005110	Hs.696497
1353	8.4e-06	1.54e-05	97.24	137.64	1.41547	4830471	TNIP3	TNFAIP3 interacting protein 3	79931	NM_001128843	Hs.208206
1354	8.4e-06	1.54e-05	162.19	108.58	0.669462	6270411	GAS1	growth arrest-specific 1	2619	NM_002048	Hs.65029
1355	8.5e-06	1.56e-05	1269.55	1913.38	1.50713	2940224	POMGNT1	protein O-linked mannose beta1,2-N-acetylglucosaminyltransferase	55624	NM_001243766	Hs.525134
1356	8.5e-06	1.56e-05	107.95	151.37	1.40222	2760008	KCTD11	potassium channel tetramerisation domain containing 11	147040	NM_001002914	Hs.592112
1357	8.6e-06	1.58e-05	315.94	457.37	1.44765	4250291	CHPF	chondroitin polymerizing factor	79586	NM_001195731	Hs.516711
1358	8.7e-06	1.59e-05	225.5	148.79	0.659823	5130168	KCTD6	potassium channel tetramerisation domain containing 6	200845	NM_001128214	Hs.13982
1359	8.7e-06	1.59e-05	189.8	282.15	1.48656	3140110	TPGS2	tubulin polyglutamylase complex subunit 2	25941	NM_001271949	Hs.436636
1360	8.7e-06	1.59e-05	920.28	482.5	0.524297	1510296	ASNS	asparagine synthetase (glutamine-hydrolyzing)	440	NM_001178075	Hs.489207
1361	8.7e-06	1.59e-05	2083.27	2931.07	1.40696	2970563	MAP7D1	MAP7 domain containing 1	55700	NM_018067	Hs.356096
1362	8.8e-06	1.61e-05	717.47	331.52	0.462068	4880224	LBR	lamin B receptor	3930	NM_002296	Hs.435166
1363	8.8e-06	1.61e-05	213.65	147.85	0.69202	1780161	LIPT1	lipoyltransferase 1	51601	NM_001204830	Hs.719172
1364	8.9e-06	1.62e-05	713.17	1330.8	1.86603	4490142	NRBP2	nuclear receptor binding protein 2	340371	NM_178564	Hs.521926
1365	8.9e-06	1.62e-05	8954.58	13553.3	1.51356	7050669	TMSB4X	thymosin beta 4, X-linked	7114	NM_021109	Hs.437277
1366	9e-06	1.64e-05	506.81	359.39	0.709122	730543	RPAIN	RPA interacting protein	84268	NM_001033002	Hs.462086
1367	9e-06	1.64e-05	475.2	322.63	0.678935	4890491	ATPAF1	ATP synthase mitochondrial F1 complex assembly factor 1	64756	NM_001042546	Hs.100874
1368	9.1e-06	1.65e-05	2533.66	1699.78	0.670879	6660193	NDUFB9	NADH dehydrogenase (ubiquinone) 1 beta subcomplex, 9, 22kDa	4715	NM_005005	Hs.15977
1369	9.1e-06	1.65e-05	335.59	210.46	0.627134	4250224
1370	9.2e-06	1.67e-05	990.4	649.05	0.655341	6520692	MNF1	mitochondrial nucleoid factor 1	84300	NM_032340	Hs.93235
1371	9.3e-06	1.68e-05	790.7	1414.03	1.78833	2810382	RALA	v-ral simian leukemia viral oncogene homolog A (ras related)	5898	NM_005402	Hs.6906
1372	9.3e-06	1.68e-05	259.93	377.51	1.45235	4490356	ULBP2	UL16 binding protein 2	80328	NM_025217	Hs.656778
1373	9.3e-06	1.68e-05	1026.7	1510.91	1.47162	3140543	ZMAT3	zinc finger, matrin-type 3	64393	NM_022470	Hs.371609
1374	9.3e-06	1.68e-05	1366.06	962	0.704215	4570494	GTPBP6	GTP binding protein 6 (putative)	8225	NM_012227	Hs.437145
1375	9.5e-06	1.72e-05	263.78	176.37	0.668625	4640022
1376	9.5e-06	1.72e-05	285.38	413.94	1.45049	6270139	KRBA1	KRAB-A domain containing 1	84626	NM_032534	Hs.299560
1377	9.6e-06	1.73e-05	253.43	394.34	1.55601	2320615	FAM167A	family with sequence similarity 167, member A	83648	NM_053279	Hs.124299
1378	9.6e-06	1.73e-05	184.74	117.3	0.634946	4070369	MARVELD3	MARVEL domain containing 3	91862	NM_001017967	Hs.513706
1379	9.7e-06	1.75e-05	483.66	765.91	1.58357	6370364
1380	9.7e-06	1.75e-05	281.42	424.3	1.50771	2030386	COPG2	coatomer protein complex, subunit gamma 2	26958	NM_012133	Hs.6421
1381	9.8e-06	1.76e-05	246.89	351.2	1.4225	5550133	TFG	TRK-fused gene	10342	NM_001007565	Hs.518123
1382	9.8e-06	1.76e-05	269.47	180.36	0.669314	6650373	INSC	inscuteable homolog (Drosophila)	387755	NM_001031853	Hs.591997
1383	9.9e-06	1.78e-05	963.65	1352.59	1.40361	5700672	TGOLN2	trans-golgi network protein 2	10618	NM_001206840	Hs.593382
1384	9.9e-06	1.78e-05	709.9	1047.52	1.47559	1050082	KIAA1147	KIAA1147	57189	NM_001080392	Hs.521240
1385	1e-05	1.79e-05	383.55	265.87	0.693182	1820092	TMEM251	transmembrane protein 251	26175	NM_001098621	Hs.275352
1386	1e-05	1.79e-05	193.04	132.81	0.687992	1740753	CBWD3	COBW domain containing 3	445571	NM_201453	Hs.645337
1387	1e-05	1.79e-05	356.21	526.82	1.47896	1170072	ZSWIM4	zinc finger, SWIM-type containing 4	65249	NM_023072	Hs.466015
1388	1e-05	1.79e-05	845.39	602.95	0.713221	1430402	NUP85	nucleoporin 85kDa	79902	NM_024844	Hs.362817
1389	1.01e-05	1.81e-05	134.79	95.7	0.709993	5260307
1390	1.01e-05	1.81e-05	4596.59	2832.69	0.616259	7150196	TMEM87A	transmembrane protein 87A	25963	NM_001110503	Hs.511138
1391	1.01e-05	1.81e-05	292.77	196.34	0.670629	1850092	PODXL	podocalyxin-like	5420	NM_001018111	Hs.744213
1392	1.02e-05	1.82e-05	233.2	161.51	0.692581	2470035	KIF18A	kinesin family member 18A	81930	NM_031217	Hs.301052
1393	1.02e-05	1.82e-05	150.81	210.84	1.39805	3460014	FAM198B	family with sequence similarity 198, member B	51313	NM_001031700	Hs.567498
1394	1.02e-05	1.82e-05	497.36	332.89	0.669314	2120279	CREBZF	CREB/ATF bZIP transcription factor	58487	NM_001039618	Hs.535319
1395	1.04e-05	1.85e-05	631.59	404.82	0.640954	870767	TMEM194A	transmembrane protein 194A	23306	NM_001130963	Hs.591040
1396	1.04e-05	1.85e-05	230.72	327.05	1.41752	3460270	ZHX3	zinc fingers and homeoboxes 3	23051	NM_015035	Hs.380133
1397	1.05e-05	1.87e-05	627.67	902.74	1.43824	3930592	CAP2	CAP, adenylate cyclase-associated protein, 2 (yeast)	10486	NM_006366	Hs.132902
1398	1.07e-05	1.9e-05	2467.85	1731.57	0.701651	5870446	ATP5G1	ATP synthase, H+ transporting, mitochondrial Fo complex, subunit C1 (subunit 9)	516	NM_001002027	Hs.80986
1399	1.07e-05	1.9e-05	142.97	210.57	1.47283	3610280	TMEM8B	transmembrane protein 8B	51754	NM_001042589	Hs.493808
1400	1.08e-05	1.92e-05	207.09	314.85	1.52035	1940524	UBASH3B	ubiquitin associated and SH3 domain containing B	84959	NM_032873	Hs.444075
1401	1.08e-05	1.92e-05	656.95	1017.35	1.5486	450161	FAHD1	fumarylacetoacetate hydrolase domain containing 1	81889	NM_001018104	Hs.513265
1402	1.09e-05	1.93e-05	604.87	416.18	0.688049	650278	SNORA70	small nucleolar RNA, H/ACA box 70	26778	NR_000011	Hs.744703
1403	1.1e-05	1.95e-05	206.74	300.86	1.45526	3930382	NMT2	N-myristoyltransferase 2	9397	NM_004808	Hs.60339
1404	1.11e-05	1.96e-05	148.09	98.59	0.665744	50327	ZNF589	zinc finger protein 589	51385	NM_016089	Hs.172602
1405	1.11e-05	1.96e-05	380.27	228.54	0.600994	3450632	C6orf141	chromosome 6 open reading frame 141	135398	NM_001145652	Hs.722010
1406	1.11e-05	1.96e-05	271.98	444.83	1.63552	4280273	GM2A	GM2 ganglioside activator	2760	NM_000405	Hs.483873
1407	1.12e-05	1.98e-05	1130.57	666.39	0.589428	6270735	SCNN1G	sodium channel, non-voltage-gated 1, gamma subunit	6340	NM_001039	Hs.371727
1408	1.12e-05	1.98e-05	227.32	370.68	1.63065	4610056	FLRT2	fibronectin leucine rich transmembrane protein 2	23768	NM_013231	Hs.533710
1409	1.13e-05	1.99e-05	834.72	578.73	0.693322	430100	XRCC6	X-ray repair complementing defective repair in Chinese hamster cells 6	2547	NM_001469	Hs.292493
1410	1.13e-05	1.99e-05	276.89	181.39	0.655098	7040433	L2HGDH	L-2-hydroxyglutarate dehydrogenase	79944	NM_024884	Hs.256034
1411	1.14e-05	2.01e-05	616.74	997.83	1.61791	1230224	DNAJB6	DnaJ (Hsp40) homolog, subfamily B, member 6	10049	NM_005494	Hs.490745
1412	1.14e-05	2.01e-05	161.93	238.08	1.47026	2370348	SYDE1	synapse defective 1, Rho GTPase, homolog 1 (C. elegans)	85360	NM_033025	Hs.528701
1413	1.14e-05	2.01e-05	138.27	96.05	0.694655	540647	TMEM56	transmembrane protein 56	148534	NM_001199679	Hs.483512
1414	1.16e-05	2.04e-05	668.89	1184.54	1.7709	6270095	BRI3	brain protein I3	25798	NM_001159491	Hs.567438
1415	1.16e-05	2.04e-05	1862.07	1302.23	0.699345	1340360	RCC2	regulator of chromosome condensation 2	55920	NM_001136204	Hs.380857
1416	1.17e-05	2.05e-05	255.3	172.45	0.67548	6420703	LIN9	lin-9 homolog (C. elegans)	286826	NM_001270409	Hs.120817
1417	1.18e-05	2.07e-05	347.04	236.93	0.682717	6770408	MCM2	minichromosome maintenance complex component 2	4171	NM_004526	Hs.477481
1418	1.18e-05	2.07e-05	1441.15	2645.06	1.83538	5960296	CLDN1	claudin 1	9076	NM_021101	Hs.439060
1419	1.19e-05	2.08e-05	271.73	426.91	1.57108	4900707	SBDSP1	Shwachman-Bodian-Diamond syndrome pseudogene 1	155370	NR_001588	Hs.585053
1420	1.19e-05	2.08e-05	1276.75	1755.07	1.37464	7040280	CLINT1	clathrin interactor 1	9685	NM_001195555	Hs.644000
1421	1.21e-05	2.12e-05	1036.39	681.71	0.657774	4290730	LGALS3BP	lectin, galactoside-binding, soluble, 3 binding protein	3959	NM_005567	Hs.514535
1422	1.21e-05	2.12e-05	243.73	151.8	0.62282	6480053	ATF4	activating transcription factor 4 (tax-responsive enhancer element B67)	468	NM_001675	Hs.496487
1423	1.22e-05	2.13e-05	144.04	261.84	1.81783	610113	TNFSF14	tumor necrosis factor (ligand) superfamily, member 14	8740	NM_003807	Hs.129708
1424	1.22e-05	2.13e-05	267.25	376.06	1.40715	1240176	PPP1R13L	protein phosphatase 1, regulatory subunit 13 like	10848	NM_001142502	Hs.466937
1425	1.22e-05	2.13e-05	908.68	1310.04	1.4417	6760008	DBN1	drebrin 1	1627	NM_004395	Hs.130316
1426	1.23e-05	2.14e-05	2742.35	1853.15	0.675753	5670040	ELOVL6	ELOVL fatty acid elongase 6	79071	NM_001130721	Hs.412939
1427	1.23e-05	2.14e-05	570.21	415.05	0.72789	540717	LONP1	lon peptidase 1, mitochondrial	9361	NM_001276479	Hs.350265
1428	1.26e-05	2.19e-05	264.07	462.42	1.75113	6220671	PLAUR	plasminogen activator, urokinase receptor	5329	NM_001005376	Hs.466871
1429	1.26e-05	2.19e-05	762.99	1141.58	1.49619	270609	ANXA2P1	annexin A2 pseudogene 1	303	NR_001562	Hs.546235
1430	1.27e-05	2.21e-05	245.51	172.87	0.704126	5670187	NCR3LG1	natural killer cell cytotoxicity receptor 3 ligand 1	374383	NM_001009913	Hs.146274
1431	1.28e-05	2.22e-05	271.02	383.02	1.41325	6200743	CNPY4	canopy 4 homolog (zebrafish)	245812	NM_152755	Hs.632293
1432	1.28e-05	2.22e-05	499.19	363.99	0.729161	6770692	ORC3	origin recognition complex, subunit 3	23595	NM_001197259	Hs.410228
1433	1.29e-05	2.24e-05	429.46	292.26	0.680529	6130433	C8orf40	chromosome 8 open reading frame 40	114926	NM_001135674	Hs.655320
1434	1.29e-05	2.24e-05	173.77	109.48	0.630028	5420471	MDM4	Mdm4 p53 binding protein homolog (mouse)	4194	NM_001204171	Hs.497492
1435	1.3e-05	2.25e-05	134.91	205.21	1.52109	290332	TAF13	TAF13 RNA polymerase II, TATA box binding protein (TBP)-associated factor, 18kDa	6884	NM_005645	Hs.632426
1436	1.31e-05	2.27e-05	311.35	226.73	0.728216	5720192	FANCE	Fanconi anemia, complementation group E	2178	NM_021922	Hs.302003
1437	1.31e-05	2.27e-05	981.14	1667.49	1.69954	4490017	GLTP	glycolipid transfer protein	51228	NM_016433	Hs.381256
1438	1.32e-05	2.28e-05	699.53	457.26	0.653667	3850161	POGLUT1	protein O-glucosyltransferase 1	56983	NM_152305	Hs.231750
1439	1.34e-05	2.31e-05	160.99	242.61	1.50699	3440184	STARD13	StAR-related lipid transfer (START) domain containing 13	90627	NM_001243466	Hs.507704
1440	1.34e-05	2.31e-05	1106.95	1622.37	1.46562	3390484	SERINC2	serine incorporator 2	347735	NM_001199037	Hs.270655
1441	1.34e-05	2.31e-05	380.6	580.17	1.52436	1050408	SNURF	SNRPN upstream reading frame	8926	NM_005678	Hs.564847
1442	1.36e-05	2.34e-05	398.93	250.82	0.628732	4880408	SEMA4D	sema domain, immunoglobulin domain (Ig), transmembrane domain (TM) and short cytoplasmic domain, (semaphorin) 4D	10507	NM_001142287	Hs.494406
1443	1.36e-05	2.34e-05	517.45	865.13	1.67191	2490240	PTPRE	protein tyrosine phosphatase, receptor type, E	5791	NM_006504	Hs.127022
1444	1.36e-05	2.34e-05	1257.31	1779.41	1.41525	7000014	FAM50A	family with sequence similarity 50, member A	9130	NM_004699	Hs.54277
1445	1.41e-05	2.43e-05	2215.46	1542.16	0.69609	5960224	PTTG3P	pituitary tumor-transforming 3, pseudogene	26255	NR_002734	Hs.647156
1446	1.42e-05	2.44e-05	920.19	587.68	0.638651	940010	CHCHD10	coiled-coil-helix-coiled-coil-helix domain containing 10	400916	NM_213720	Hs.66915
1447	1.45e-05	2.49e-05	257.32	377.53	1.46716	6100022	HIST2H2AC	histone cluster 2, H2ac	8338	NM_003517	Hs.408067
1448	1.45e-05	2.49e-05	190.84	124.31	0.651383	6330132	ISG20	interferon stimulated exonuclease gene 20kDa	3669	NM_002201	Hs.459265
1449	1.46e-05	2.51e-05	245.4	168.71	0.68749	6200195	WDR34	WD repeat domain 34	89891	NM_052844	Hs.495240
1450	1.47e-05	2.52e-05	444.51	612.3	1.37747	5490390	ZGPAT	zinc finger, CCCH-type with G patch domain	84619	NM_001083113	Hs.590868
1451	1.47e-05	2.52e-05	337.08	231.56	0.686959	5260196	BCL7C	B-cell CLL/lymphoma 7C	9274	NM_004765	Hs.658547
1452	1.49e-05	2.55e-05	1951.71	2786.17	1.42755	450253	PTK2	protein tyrosine kinase 2	5747	NM_001199649	Hs.395482
1453	1.52e-05	2.6e-05	235.25	156.04	0.663294	4120768	NUDT7	nudix (nucleoside diphosphate linked moiety X)-type motif 7	283927	NM_001105663	Hs.282665
1454	1.53e-05	2.62e-05	5308.89	3493.79	0.658102	6580270
1455	1.55e-05	2.65e-05	279.08	443.43	1.5889	870630	CA2	carbonic anhydrase II	760	NM_000067	Hs.155097
1456	1.57e-05	2.68e-05	477.97	691.79	1.44735	7100021	C1orf106	chromosome 1 open reading frame 106	55765	NM_001142569	Hs.518997
1457	1.58e-05	2.7e-05	161.03	111.96	0.695274	4850762	C10orf67	chromosome 10 open reading frame 67	256815	NM_153714	Hs.522360
1458	1.58e-05	2.7e-05	574.78	906.92	1.57786	1580025	GNG11	guanine nucleotide binding protein (G protein), gamma 11	2791	NM_004126	Hs.83381
1459	1.59e-05	2.71e-05	261.3	178.11	0.68163	7380102	SMC4	structural maintenance of chromosomes 4	10051	NM_001002799	Hs.58992
1460	1.61e-05	2.74e-05	425.24	292.26	0.687282	6200390	PRIM1	primase, DNA, polypeptide 1 (49kDa)	5557	NM_000946	Hs.534339
1461	1.62e-05	2.76e-05	1156.78	1914.38	1.65492	6060731	MAPRE1	microtubule-associated protein, RP/EB family, member 1	22919	NM_012325	Hs.472437
1462	1.62e-05	2.76e-05	168.08	117.76	0.700619	1510152	PSRC1	proline/serine-rich coiled-coil 1	84722	NM_001005290	Hs.405925
1463	1.64e-05	2.79e-05	1002.5	675.77	0.674085	6220070	NT5C	5', 3'-nucleotidase, cytosolic	30833	NM_001252377	Hs.67201
1464	1.64e-05	2.79e-05	2736.99	4101.65	1.4986	630204	RAC1	ras-related C3 botulinum toxin substrate 1 (rho family, small GTP binding protein Rac1)	5879	NM_006908	Hs.413812
1465	1.65e-05	2.8e-05	529.38	726.27	1.37193	5340209	NUPL2	nucleoporin like 2	11097	NM_007342	Hs.408241
1466	1.66e-05	2.82e-05	104.39	150.23	1.43912	7200315	FECH	ferrochelatase	2235	NM_000140	Hs.365365
1467	1.68e-05	2.84e-05	1317.51	891.31	0.676511	1070286	M6PR	mannose-6-phosphate receptor (cation dependent)	4074	NM_001207024	Hs.134084
1468	1.68e-05	2.84e-05	427.83	718.33	1.67901	1660341
1469	1.68e-05	2.84e-05	239.27	172.53	0.721068	5310736	FAM162A	family with sequence similarity 162, member A	26355	NM_014367	Hs.584881
1470	1.68e-05	2.84e-05	141.9	88.6	0.624383	3450524	TJP3	tight junction protein 3	27134	NM_001267560	Hs.25527
1471	1.68e-05	2.84e-05	147.28	97.22	0.660103	6560546	ITPKA	inositol-trisphosphate 3-kinase A	3706	NM_002220	Hs.2722
1472	1.69e-05	2.86e-05	2389.11	1755.86	0.734943	4260520	METAP2	methionyl aminopeptidase 2	10988	NM_006838	Hs.444986
1473	1.72e-05	2.9e-05	561.17	344.49	0.613878	6660010	SNORD31	small nucleolar RNA, C/D box 31	9298	NR_002560
1474	1.73e-05	2.92e-05	546.06	328.98	0.602461	360424	SDHA	succinate dehydrogenase complex, subunit A, flavoprotein (Fp)	6389	NM_004168	Hs.440475
1475	1.74e-05	2.93e-05	343.12	637.38	1.8576	3190021	NTN4	netrin 4	59277	NM_021229	Hs.201034
1476	1.77e-05	2.98e-05	1287.67	2377.41	1.84629	10441
1477	1.77e-05	2.98e-05	460.44	686.24	1.4904	2490605	POFUT2	protein O-fucosyltransferase 2	23275	NM_015227	Hs.592164
1478	1.77e-05	2.98e-05	213.99	323.53	1.51189	4150132	PLXNA3	plexin A3	55558	NM_017514	Hs.632839
1479	1.79e-05	3.01e-05	208.89	310.74	1.48758	5560576	NEDD4	neural precursor cell expressed, developmentally down-regulated 4, E3 ubiquitin protein ligase	4734	NM_006154	Hs.1565
1480	1.8e-05	3.02e-05	278.49	190.2	0.682969	2190452
1481	1.81e-05	3.04e-05	2005.79	2764.79	1.3784	6940255	PLSCR3	phospholipid scramblase 3	57048	NM_001201576	Hs.534591
1482	1.82e-05	3.05e-05	414.77	631.69	1.52299	5870180	ZNF277	zinc finger protein 277	11179	NM_021994	Hs.655904
1483	1.83e-05	3.07e-05	676.58	493.24	0.729019	4610669	NEK2	NIMA-related kinase 2	4751	NM_001204182	Hs.153704
1484	1.85e-05	3.1e-05	661.28	459.79	0.695303	6350053	NUSAP1	nucleolar and spindle associated protein 1	51203	NM_001129897	Hs.615092
1485	1.85e-05	3.1e-05	431.53	667.45	1.54671	4780047	DYNLRB1	dynein, light chain, roadblock-type 1	83658	NM_014183	Hs.593920
1486	1.85e-05	3.1e-05	254.78	347.94	1.36565	2750324	PRKCZ	protein kinase C, zeta	5590	NM_001033581	Hs.496255
1487	1.86e-05	3.11e-05	130.1	184.57	1.41868	1070753	TCP11L1	t-complex 11, testis-specific-like 1	55346	NM_001145541	Hs.655341
1488	1.86e-05	3.11e-05	155.53	210.88	1.35588	1710504
1489	1.88e-05	3.14e-05	201.06	138.41	0.688401	1340619	DNA2	DNA replication helicase 2 homolog (yeast)	1763	NM_001080449	Hs.532446
1490	1.89e-05	3.15e-05	1333.72	1991.09	1.49288	7200601	MUC1	mucin 1, cell surface associated	4582	NM_001018016	Hs.89603
1491	1.9e-05	3.17e-05	440.59	657.43	1.49216	1240593	CFLAR	CASP8 and FADD-like apoptosis regulator	8837	NM_001127183	Hs.390736
1492	1.92e-05	3.2e-05	197.54	296.76	1.50228	3710035	PDZD2	PDZ domain containing 2	23037	NM_015022	Hs.481819
1493	1.93e-05	3.21e-05	637.4	440.31	0.690791	7000161	OIP5	Opa interacting protein 5	11339	NM_007280	Hs.661645
1494	1.93e-05	3.21e-05	6647.59	9784.17	1.47184	7040477	PLOD2	procollagen-lysine, 2-oxoglutarate 5-dioxygenase 2	5352	NM_000935	Hs.477866
1495	1.96e-05	3.26e-05	212.71	145.17	0.682478	1660079	SCNN1B	sodium channel, non-voltage-gated 1, beta subunit	6338	NM_000336	Hs.414614
1496	1.96e-05	3.26e-05	221.44	324.86	1.46703	5390754	KCTD10	potassium channel tetramerisation domain containing 10	83892	NM_031954	Hs.524731
1497	1.98e-05	3.29e-05	131.36	94.14	0.716657	6590553
1498	1.98e-05	3.29e-05	538.06	359.52	0.668178	6660497	HSPA14	heat shock 70kDa protein 14	51182	NM_016299	Hs.534169
1499	1.99e-05	3.3e-05	173.23	247.99	1.43156	4830433	LARP6	La ribonucleoprotein domain family, member 6	55323	NM_018357	Hs.416755
1500	2.01e-05	3.33e-05	474.45	337.7	0.711772	2140273	PRIM1	primase, DNA, polypeptide 1 (49kDa)	5557	NM_000946	Hs.534339
1501	2.04e-05	3.38e-05	129.47	197.69	1.52692	4290411	BCL2L1	BCL2-like 1	598	NM_001191	Hs.516966
1502	2.08e-05	3.44e-05	362.01	250.96	0.693241	3850167	NUDT3	nudix (nucleoside diphosphate linked moiety X)-type motif 3	11165	NM_006703	Hs.188882
1503	2.09e-05	3.46e-05	4048.33	2773.04	0.684984	2640341	FKBP5	FK506 binding protein 5	2289	NM_001145775	Hs.407190
1504	2.09e-05	3.46e-05	691.42	424.93	0.614576	4850674	PSAT1	phosphoserine aminotransferase 1	29968	NM_021154	Hs.494261
1505	2.1e-05	3.47e-05	210.43	309.42	1.47042	1510746	BET1	blocked early in transport 1 homolog (S. cerevisiae)	10282	NM_005868	Hs.489132
1506	2.11e-05	3.48e-05	694.29	1039	1.49649	4860646	FAM20C	family with sequence similarity 20, member C	56975	NM_020223	Hs.134742
1507	2.14e-05	3.53e-05	1128.03	1731.71	1.53516	5090014	CCDC90B	coiled-coil domain containing 90B	60492	NM_021825	Hs.368866
1508	2.14e-05	3.53e-05	88.6	126.44	1.42709	5310437	MYL9	myosin, light chain 9, regulatory	10398	NM_006097	Hs.504687
1509	2.15e-05	3.54e-05	593.33	389.13	0.655841	270133	PITHD1	PITH (C-terminal proteasome-interacting domain of thioredoxin-like) domain containing 1	57095	NM_020362	Hs.31819
1510	2.17e-05	3.57e-05	304	184	0.605263	4230228	CDK5RAP3	CDK5 regulatory subunit associated protein 3	80279	NM_025197	Hs.20157
1511	2.18e-05	3.59e-05	141.87	97.86	0.689786	7550292	SELENBP1	selenium binding protein 1	8991	NM_001258288	Hs.632460
1512	2.21e-05	3.64e-05	305.8	223.95	0.732341	6110706	CDC25C	cell division cycle 25C	995	NM_001790	Hs.656
1513	2.22e-05	3.65e-05	606.03	420.21	0.693382	4850059
1514	2.23e-05	3.66e-05	240.73	359.14	1.49188	1070121
1515	2.23e-05	3.66e-05	295.3	201.87	0.68361	4230068	RNASEH2A	ribonuclease H2, subunit A	10535	NM_006397	Hs.532851
1516	2.24e-05	3.67e-05	830.55	1142.53	1.37563	4920523	HOXC6	homeobox C6	3223	NM_004503	Hs.549040
1517	2.25e-05	3.69e-05	193.01	287.68	1.49049	5270132	CBLB	Cbl proto-oncogene, E3 ubiquitin protein ligase B	868	NM_170662	Hs.430589
1518	2.26e-05	3.7e-05	542.09	384.28	0.708886	4830373	GMNN	geminin, DNA replication inhibitor	51053	NM_001251989	Hs.234896
1519	2.29e-05	3.75e-05	547.55	344.67	0.629477	1770747	TMEM160	transmembrane protein 160	54958	NM_017854	Hs.105606
1520	2.3e-05	3.76e-05	6126.78	4351.97	0.710319	6860202	TKT	transketolase	7086	NM_001064	Hs.89643
1521	2.3e-05	3.76e-05	139.69	99.76	0.714153	460010	TSPAN7	tetraspanin 7	7102	NM_004615	Hs.441664
1522	2.31e-05	3.77e-05	118.58	163.55	1.37924	1010035	NLRP3	NLR family, pyrin domain containing 3	114548	NM_001079821	Hs.159483
1523	2.32e-05	3.79e-05	465.23	346.15	0.744041	240162	CAND1	cullin-associated and neddylation-dissociated 1	55832	NM_018448	Hs.546407
1524	2.35e-05	3.83e-05	1244.42	2353.08	1.8909	7210035	SNORD13	small nucleolar RNA, C/D box 13	692084	NR_003041
1525	2.36e-05	3.85e-05	400.65	294.01	0.733833	1850612	PARP2	poly (ADP-ribose) polymerase 2	10038	NM_001042618	Hs.409412
1526	2.36e-05	3.85e-05	598.22	370.59	0.619488	4920706	LOC155060	AI894139 pseudogene	155060	NR_015357	Hs.490512
1527	2.37e-05	3.86e-05	1275.49	856.13	0.671217	5890736	CACYBP	calcyclin binding protein	27101	NM_001007214	Hs.508524
1528	2.37e-05	3.86e-05	6347.61	8813.17	1.38842	3370202	ANXA2P1	annexin A2 pseudogene 1	303	NR_001562	Hs.546235
1529	2.39e-05	3.89e-05	249.06	357.88	1.43692	4490673	TWIST1	twist basic helix-loop-helix transcription factor 1	7291	NM_000474	Hs.644998
1530	2.42e-05	3.93e-05	139.59	100.76	0.721828	540204	KCNS3	potassium voltage-gated channel, delayed-rectifier, subfamily S, member 3	3790	NM_002252	Hs.414489
1531	2.42e-05	3.93e-05	1302.55	898.27	0.689624	1050619	NPM3	nucleophosmin/nucleoplasmin 3	10360	NM_006993	Hs.90691
1532	2.43e-05	3.94e-05	549.42	749.68	1.36449	7560037	PPP1R18	protein phosphatase 1, regulatory subunit 18	170954	NM_001134870	Hs.101150
1533	2.44e-05	3.96e-05	687.43	956.76	1.39179	3130576	CHIC2	cysteine-rich hydrophobic domain 2	26511	NM_012110	Hs.335393
1534	2.45e-05	3.97e-05	503.13	836.74	1.66307	1940504	FKBP1A	FK506 binding protein 1A, 12kDa	2280	NM_000801	Hs.471933
1535	2.45e-05	3.97e-05	253.96	359.51	1.41562	7320148	ZNF419	zinc finger protein 419	79744	NM_001098491	Hs.744339
1536	2.48e-05	4.02e-05	138.4	193.13	1.39545	5700025	ANTXR1	anthrax toxin receptor 1	84168	NM_018153	Hs.165859
1537	2.5e-05	4.05e-05	607.24	403.4	0.664317	4810546	FASTKD1	FAST kinase domains 1	79675	NM_024622	Hs.529276
1538	2.51e-05	4.06e-05	1339.57	895.82	0.668737	4780411	LRP8	low density lipoprotein receptor-related protein 8, apolipoprotein e receptor	7804	NM_001018054	Hs.280387
1539	2.52e-05	4.07e-05	137.74	199.96	1.45172	1410075	WIPI2	WD repeat domain, phosphoinositide interacting 2	26100	NM_001033518	Hs.122363
1540	2.54e-05	4.09e-05	135.13	94.95	0.702657	5820424
1541	2.54e-05	4.09e-05	436.27	695.57	1.59436	6380021	COQ10B	coenzyme Q10 homolog B (S. cerevisiae)	80219	NM_025147	Hs.606592
1542	2.54e-05	4.09e-05	89.29	128.67	1.44103	2650482	PTPRE	protein tyrosine phosphatase, receptor type, E	5791	NM_006504	Hs.127022
1543	2.54e-05	4.09e-05	737.77	506.09	0.685973	5900433	KIF20B	kinesin family member 20B	9585	NM_016195	Hs.240
1544	2.55e-05	4.1e-05	706.64	491.44	0.69546	5910349	SPC24	SPC24, NDC80 kinetochore complex component, homolog (S. cerevisiae)	147841	NM_182513	Hs.381225
1545	2.55e-05	4.1e-05	415.58	615.96	1.48217	6450075	TFAP2C	transcription factor AP-2 gamma (activating enhancer binding protein 2 gamma)	7022	NM_003222	Hs.473152
1546	2.57e-05	4.13e-05	170.01	255.64	1.50368	3130220	TMEM158	transmembrane protein 158 (gene/pseudogene)	25907	NM_015444	Hs.740403
1547	2.59e-05	4.16e-05	3569.47	5529.42	1.54909	5490070	TGFBR2	transforming growth factor, beta receptor II (70/80kDa)	7048	NM_001024847	Hs.604277
1548	2.61e-05	4.19e-05	155.04	216.55	1.39674	5870136	CLIC3	chloride intracellular channel 3	9022	NM_004669	Hs.64746
1549	2.63e-05	4.22e-05	584.27	299.13	0.511972	5550356	EXOSC8	exosome component 8	11340	NM_181503	Hs.294041
1550	2.65e-05	4.25e-05	283.35	210.5	0.742897	2760706	ENKD1	enkurin domain containing 1	84080	NM_032140	Hs.729159
1551	2.66e-05	4.27e-05	149.14	110.09	0.738165	4120193	PROM2	prominin 2	150696	NM_001165977	Hs.469313
1552	2.7e-05	4.33e-05	1101.57	717.74	0.651561	3390468	MRPL22	mitochondrial ribosomal protein L22	29093	NM_001014990	Hs.483924
1553	2.74e-05	4.39e-05	291.45	200.27	0.68715	4760053	TRABD2A	TraB domain containing 2A	129293	NM_001080824	Hs.469134
1554	2.75e-05	4.4e-05	152.99	213.95	1.39846	1770360	GATAD1	GATA zinc finger domain containing 1	57798	NM_021167	Hs.21145
1555	2.75e-05	4.4e-05	261.24	389.13	1.48955	5270563	ST7	suppression of tumorigenicity 7	7982	NM_018412	Hs.368131
1556	2.78e-05	4.44e-05	348.82	236.19	0.677111	4050673	ZNRD1	zinc ribbon domain containing 1	30834	NM_014596	Hs.57813
1557	2.8e-05	4.47e-05	1804.69	1253.9	0.694801	4060064	HMMR	hyaluronan-mediated motility receptor (RHAMM)	3161	NM_001142556	Hs.740467
1558	2.83e-05	4.51e-05	258.04	352.38	1.3656	2600647	CEP41	centrosomal protein 41kDa	95681	NM_001257158	Hs.368315
1559	2.83e-05	4.51e-05	879.83	599.72	0.681632	5310192	SPESP1	sperm equatorial segment protein 1	246777	NM_145658	Hs.657932
1560	2.84e-05	4.52e-05	318.12	222.08	0.698101	4590167	C4orf32	chromosome 4 open reading frame 32	132720	NM_152400	Hs.23439
1561	2.84e-05	4.52e-05	268.67	196.83	0.732609	4810646	PIF1	PIF1 5'-to-3' DNA helicase homolog (S. cerevisiae)	80119	NM_025049	Hs.112160
1562	2.85e-05	4.53e-05	1163.13	1723.47	1.48175	6130259
1563	2.85e-05	4.53e-05	815.75	511.91	0.627533	5220095	DLGAP5	discs, large (Drosophila) homolog-associated protein 5	9787	NM_001146015	Hs.77695
1564	2.86e-05	4.55e-05	266.65	174.79	0.655503	270328	TMEM135	transmembrane protein 135	65084	NM_001168724	Hs.188591
1565	2.87e-05	4.56e-05	478.61	672	1.40407	6860544	FOXK1	forkhead box K1	221937	NM_001037165	Hs.487393
1566	2.87e-05	4.56e-05	336.76	490.2	1.45564	4610220	AGTRAP	angiotensin II receptor-associated protein	57085	NM_001040194	Hs.464438
1567	2.88e-05	4.57e-05	1184.5	853.74	0.72076	3420139	NIF3L1	NIF3 NGG1 interacting factor 3-like 1 (S. cerevisiae)	60491	NM_001136039	Hs.145284
1568	2.88e-05	4.57e-05	383.19	282.09	0.736162	1110022	KIF11	kinesin family member 11	3832	NM_004523	Hs.8878
1569	2.94e-05	4.66e-05	2038.59	3219.84	1.57944	4210128	MTPN	myotrophin	136319	NM_145808	Hs.602015
1570	2.94e-05	4.66e-05	1605.43	1124.45	0.700404	360747	COASY	CoA synthase	80347	NM_001042529	Hs.296422
1571	2.96e-05	4.69e-05	396.86	559.98	1.41103	1260730	EPHB4	EPH receptor B4	2050	NM_004444	Hs.437008
1572	2.99e-05	4.73e-05	245.61	363.38	1.4795	4850142	FAM214A	family with sequence similarity 214, member A	56204	NM_019600	Hs.152385
1573	3e-05	4.74e-05	291.81	404.88	1.38748	6200672	NUB1	negative regulator of ubiquitin-like proteins 1	51667	NM_001243351	Hs.647082
1574	3.07e-05	4.85e-05	131.19	182.04	1.38761	2450762	IKBKE	inhibitor of kappa light polypeptide gene enhancer in B-cells, kinase epsilon	9641	NM_001193321	Hs.321045
1575	3.08e-05	4.86e-05	1000.94	708.14	0.707475	6130538	PFN2	profilin 2	5217	NM_002628	Hs.91747
1576	3.08e-05	4.86e-05	902.25	606.88	0.67263	1010692	NR2F6	nuclear receptor subfamily 2, group F, member 6	2063	NM_005234	Hs.466148
1577	3.1e-05	4.89e-05	4739.97	7287.44	1.53744	2850333	P4HB	prolyl 4-hydroxylase, beta polypeptide	5034	NM_000918	Hs.464336
1578	3.11e-05	4.9e-05	610.36	427.79	0.700881	4830731	MRPS9	mitochondrial ribosomal protein S9	64965	NM_182640	Hs.590900
1579	3.12e-05	4.91e-05	125.98	172.05	1.36569	3420487	MAGED2	melanoma antigen family D, 2	10916	NM_014599	Hs.522665
1580	3.14e-05	4.94e-05	287.1	191.42	0.666736	1980291	RAD54L	RAD54-like (S. cerevisiae)	8438	NM_001142548	Hs.642042
1581	3.16e-05	4.97e-05	515.1	380.17	0.738051	5820170	SIVA1	SIVA1, apoptosis-inducing factor	10572	NM_006427	Hs.112058
1582	3.17e-05	4.98e-05	287.46	192.5	0.669658	3520056	ETNK1	ethanolamine kinase 1	55500	NM_001039481	Hs.29464
1583	3.18e-05	5e-05	523.37	343.75	0.656801	6840156	GMDS	GDP-mannose 4,6-dehydratase	2762	NM_001253846	Hs.144496
1584	3.19e-05	5.01e-05	732.75	516.8	0.705288	6100494	HS6ST2	heparan sulfate 6-O-sulfotransferase 2	90161	NM_001077188	Hs.385956
1585	3.2e-05	5.02e-05	5410.99	3881.08	0.717259	1770520	CYC1	cytochrome c-1	1537	NM_001916	Hs.289271
1586	3.21e-05	5.03e-05	742.38	504.48	0.679544	7380601	ERMP1	endoplasmic reticulum metallopeptidase 1	79956	NM_024896	Hs.591078
1587	3.21e-05	5.03e-05	660.66	481.3	0.728514	2900451	MR1	major histocompatibility complex, class I-related	3140	NM_001194999	Hs.13500
1588	3.23e-05	5.06e-05	620.05	455.29	0.734279	2900039	XRCC5	X-ray repair complementing defective repair in Chinese hamster cells 5 (double-strand-break rejoining)	7520	NM_021141	Hs.388739
1589	3.24e-05	5.07e-05	140.26	91.31	0.651005	6020139	KLK7	kallikrein-related peptidase 7	5650	NM_001207053	Hs.151254
1590	3.27e-05	5.11e-05	2102.56	1190.23	0.566086	2450725	SLC3A2	solute carrier family 3 (activators of dibasic and neutral amino acid transport), member 2	6520	NM_001012661	Hs.502769
1591	3.32e-05	5.19e-05	192.53	273.27	1.41936	3830274	CROT	carnitine O-octanoyltransferase	54677	NM_001143935	Hs.125039
1592	3.33e-05	5.2e-05	780.44	1235.88	1.58357	1710189	RHBDF1	rhomboid 5 homolog 1 (Drosophila)	64285	NM_022450	Hs.57988
1593	3.36e-05	5.25e-05	146.89	199.21	1.35618	6760037	SYTL2	synaptotagmin-like 2	54843	NM_001162951	Hs.369520
1594	3.4e-05	5.3e-05	862.38	1542.82	1.78903	4640187	PLOD2	procollagen-lysine, 2-oxoglutarate 5-dioxygenase 2	5352	NM_000935	Hs.477866
1595	3.43e-05	5.35e-05	2289.59	1711.75	0.747623	3990619	TOP2A	topoisomerase (DNA) II alpha 170kDa	7153	NM_001067	Hs.156346
1596	3.46e-05	5.39e-05	590.24	936.23	1.58619	2900441	ZBTB4	zinc finger and BTB domain containing 4	57659	NM_001128833	Hs.35096
1597	3.46e-05	5.39e-05	497.63	788.41	1.58433	10685	ANTXR2	anthrax toxin receptor 2	118429	NM_001145794	Hs.162963
1598	3.54e-05	5.51e-05	415.58	255.06	0.613745	1240324	SNORD49A	small nucleolar RNA, C/D box 49A	26800	NR_002744
1599	3.55e-05	5.52e-05	246.06	388	1.57685	7320370	STAT4	signal transducer and activator of transcription 4	6775	NM_001243835	Hs.735572
1600	3.55e-05	5.52e-05	285.37	445.62	1.56155	360475	PLAUR	plasminogen activator, urokinase receptor	5329	NM_001005376	Hs.466871
1601	3.61e-05	5.61e-05	215.3	157.98	0.733767	4050056	TBC1D16	TBC1 domain family, member 16	125058	NM_001271844	Hs.369819
1602	3.63e-05	5.64e-05	454.52	676.32	1.48799	3400088	CXXC1	CXXC finger protein 1	30827	NM_001101654	Hs.180933
1603	3.66e-05	5.68e-05	2274.57	1515.83	0.666425	5720278	SNHG1	small nucleolar RNA host gene 1 (non-protein coding)	23642	NR_003098	Hs.655643
1604	3.72e-05	5.77e-05	209.87	397.05	1.89189	3290347	HEG1	HEG homolog 1 (zebrafish)	57493	NM_020733	Hs.477420
1605	3.76e-05	5.83e-05	347.24	241.68	0.696003	830056	FOXA1	forkhead box A1	3169	NM_004496	Hs.163484
1606	3.77e-05	5.83e-05	125.28	93.7	0.747925	5720465	DNAJC12	DnaJ (Hsp40) homolog, subfamily C, member 12	56521	NM_021800	Hs.260720
1607	3.77e-05	5.83e-05	563.1	405.81	0.720671	2100341	C14orf2	chromosome 14 open reading frame 2	9556	NM_001127393	Hs.109052
1608	3.77e-05	5.83e-05	4838.45	3311.33	0.684378	1940377	RAN	RAN, member RAS oncogene family	5901	NM_006325	Hs.10842
1609	3.79e-05	5.86e-05	1407.27	2149.7	1.52757	2650193	SDC4	syndecan 4	6385	NM_002999	Hs.632267
1610	3.8e-05	5.87e-05	1396.27	2003.45	1.43486	3780053	PALLD	palladin, cytoskeletal associated protein	23022	NM_001166108	Hs.151220
1611	3.85e-05	5.94e-05	99.14	139.38	1.40589	7210093	PGM2L1	phosphoglucomutase 2-like 1	283209	NM_173582	Hs.26612
1612	3.86e-05	5.96e-05	1496.5	1096.1	0.732442	1710286	SKP2	S-phase kinase-associated protein 2, E3 ubiquitin protein ligase	6502	NM_001243120	Hs.23348
1613	3.89e-05	6e-05	166.8	118.72	0.711751	4480615	PEAR1	platelet endothelial aggregation receptor 1	375033	NM_001080471	Hs.142003
1614	3.93e-05	6.06e-05	132.38	199.46	1.50672	2260424	CDH10	cadherin 10, type 2 (T2-cadherin)	1008	NM_001190450	Hs.92489
1615	3.94e-05	6.07e-05	610.08	823.61	1.35	7510719	TRAF3IP2	TRAF3 interacting protein 2	10758	NM_001164281	Hs.561514
1616	3.96e-05	6.09e-05	179.37	240.14	1.3388	2470762	SECISBP2L	SECIS binding protein 2-like	9728	NM_001193489	Hs.9997
1617	4.13e-05	6.35e-05	416.89	265.38	0.636571	2490291	PAN2	PAN2 poly(A) specific ribonuclease subunit homolog (S. cerevisiae)	9924	NM_001127460	Hs.273397
1618	4.17e-05	6.41e-05	170.09	252.81	1.48633	4200187	SNX24	sorting nexin 24	28966	NM_014035	Hs.483200
1619	4.18e-05	6.42e-05	826.58	594.58	0.719325	650326	TFAM	transcription factor A, mitochondrial	7019	NM_001270782	Hs.594250
1620	4.19e-05	6.43e-05	559.65	388.53	0.694237	3310307	EVA1C	eva-1 homolog C (C. elegans)	59271	NM_058187	Hs.208358
1621	4.24e-05	6.51e-05	819.92	539.02	0.657406	1090148	SNORA18	small nucleolar RNA, H/ACA box 18	677805	NR_002959	Hs.732267
1622	4.25e-05	6.51e-05	809.97	1259.22	1.55465	2680095
1623	4.25e-05	6.51e-05	5360.04	8014.94	1.49531	5860152	CD44	CD44 molecule (Indian blood group)	960	NM_000610	Hs.502328
1624	4.25e-05	6.51e-05	108.48	147.4	1.35878	4040722	JPH2	junctophilin 2	57158	NM_020433	Hs.441737
1625	4.27e-05	6.54e-05	168.56	232.88	1.38159	2690431	SLX4IP	SLX4 interacting protein	128710	NM_001009608	Hs.668782
1626	4.29e-05	6.56e-05	126.44	168.83	1.33526	7400259	IDUA	iduronidase, alpha-L-	3425	NM_000203	Hs.89560
1627	4.29e-05	6.56e-05	191.31	134.55	0.703309	3990056
1628	4.3e-05	6.57e-05	251.93	349.91	1.38892	5340382	BAG6	BCL2-associated athanogene 6	7917	NM_001098534	Hs.440900
1629	4.31e-05	6.58e-05	2373.81	1578.78	0.665083	4210088	CKS1B	CDC28 protein kinase regulatory subunit 1B	1163	NM_001826	Hs.374378
1630	4.32e-05	6.59e-05	483.05	322.21	0.667032	4760056	ELOVL4	ELOVL fatty acid elongase 4	6785	NM_022726	Hs.101915
1631	4.32e-05	6.59e-05	1185.37	2226.92	1.87867	3930605	CYR61	cysteine-rich, angiogenic inducer, 61	3491	NM_001554	Hs.8867
1632	4.39e-05	6.69e-05	3267.81	2427.97	0.742996	2680471	ESD	esterase D	2098	NM_001984	Hs.432491
1633	4.39e-05	6.69e-05	590.45	827.38	1.40127	6550259	CD151	CD151 molecule (Raph blood group)	977	NM_001039490	Hs.654379
1634	4.43e-05	6.74e-05	1156.22	1774.53	1.53477	3870630	ATP6V1F	ATPase, H+ transporting, lysosomal 14kDa, V1 subunit F	9296	NM_001198909	Hs.78089
1635	4.43e-05	6.74e-05	410.39	299.58	0.729989	2340524	ALG14	ALG14, UDP-N-acetylglucosaminyltransferase subunit	199857	NM_144988	Hs.408927
1636	4.5e-05	6.84e-05	1055.82	681.45	0.645423	4890427	MRPL23	mitochondrial ribosomal protein L23	6150	NM_021134	Hs.3254
1637	4.56e-05	6.93e-05	102.57	144.92	1.41289	240220	CD163L1	CD163 molecule-like 1	283316	NM_174941	Hs.631727
1638	4.6e-05	6.98e-05	314.34	475.28	1.51199	3420296	TGFA	transforming growth factor, alpha	7039	NM_001099691	Hs.170009
1639	4.64e-05	7.04e-05	245.68	368.34	1.49927	4670553	LAMA3	laminin, alpha 3	3909	NM_000227	Hs.436367
1640	4.66e-05	7.06e-05	237.77	342.66	1.44114	2940129	DST	dystonin	667	NM_001144769	Hs.604915
1641	4.66e-05	7.06e-05	920.05	1233.86	1.34108	730332	MSN	moesin	4478	NM_002444	Hs.87752
1642	4.74e-05	7.18e-05	295.67	202.06	0.683397	770037	ZNF280C	zinc finger protein 280C	55609	NM_017666	Hs.308418
1643	4.75e-05	7.19e-05	1077.22	1650.3	1.532	7570196	TSPAN9	tetraspanin 9	10867	NM_001168320	Hs.504517
1644	4.76e-05	7.2e-05	474.34	315.61	0.665367	6980653	SNORA6	small nucleolar RNA, H/ACA box 6	574040	NR_002325	Hs.449909
1645	4.76e-05	7.2e-05	3270.17	2299.34	0.703126	6130441	ASPM	asp (abnormal spindle) homolog, microcephaly associated (Drosophila)	259266	NM_001206846	Hs.121028
1646	4.83e-05	7.29e-05	441.49	680.28	1.54087	5560338	IVNS1ABP	influenza virus NS1A binding protein	10625	NM_006469	Hs.497183
1647	4.83e-05	7.29e-05	635.3	896.48	1.41111	4480669	GALNT11	UDP-N-acetyl-alpha-D-galactosamine:polypeptide N-acetylgalactosaminyltransferase 11 (GalNAc-T11)	63917	NM_022087	Hs.647109
1648	4.84e-05	7.3e-05	344.06	460.57	1.33863	3140092	TRAK1	trafficking protein, kinesin binding 1	22906	NM_001042646	Hs.535711
1649	4.84e-05	7.3e-05	147.9	103.66	0.700879	1470603	MANEAL	mannosidase, endo-alpha-like	149175	NM_001031740	Hs.534562
1650	4.85e-05	7.31e-05	1005.39	1480.4	1.47246	1230025	CYB5R1	cytochrome b5 reductase 1	51706	NM_016243	Hs.334832
1651	4.86e-05	7.32e-05	671.31	495.87	0.73866	4590020	YOD1	YOD1 OTU deubiquinating enzyme 1 homolog (S. cerevisiae)	55432	NM_001276320	Hs.567533
1652	4.93e-05	7.42e-05	204.95	301.91	1.47309	2480132
1653	4.95e-05	7.45e-05	214.32	146.37	0.682951	1780463	RFC3	replication factor C (activator 1) 3, 38kDa	5983	NM_002915	Hs.115474
1654	4.96e-05	7.45e-05	650.26	1016.63	1.56342	7210327	NCEH1	neutral cholesterol ester hydrolase 1	57552	NM_001146276	Hs.444099
1655	4.96e-05	7.45e-05	210.6	286.88	1.3622	1010139	LHFP	lipoma HMGIC fusion partner	10186	NM_005780	Hs.507798
1656	4.97e-05	7.46e-05	212.98	158.04	0.742042	3360491	MCTP1	multiple C2 domains, transmembrane 1	79772	NM_001002796	Hs.655087
1657	4.98e-05	7.47e-05	1555.77	1114	0.716044	4810048	ABCB10	ATP-binding cassette, sub-family B (MDR/TAP), member 10	23456	NM_012089	Hs.17614
1658	5e-05	7.5e-05	370.11	260.38	0.703521	730142
1659	5.03e-05	7.54e-05	4112.59	2977.01	0.723877	7200392	C1QBP	complement component 1, q subcomponent binding protein	708	NM_001212	Hs.555866
1660	5.11e-05	7.65e-05	936.88	660.01	0.704477	610243	THOC3	THO complex 3	84321	NM_032361	Hs.484227
1661	5.11e-05	7.65e-05	121.14	85.6	0.70662	6290161	SLC16A9	solute carrier family 16, member 9 (monocarboxylic acid transporter 9)	220963	NM_194298	Hs.499709
1662	5.19e-05	7.77e-05	306.6	231.24	0.754207	1340537	ALKBH2	alkB, alkylation repair homolog 2 (E. coli)	121642	NM_001001655	Hs.374458
1663	5.23e-05	7.82e-05	250.47	187.27	0.747674	3890309	RFC3	replication factor C (activator 1) 3, 38kDa	5983	NM_002915	Hs.115474
1664	5.29e-05	7.91e-05	290.98	196.67	0.675888	5870475	SNORA62	small nucleolar RNA, H/ACA box 62	6044	NR_002324	Hs.449909
1665	5.4e-05	8.06e-05	742.94	1044.67	1.40613	3990136	PTPN12	protein tyrosine phosphatase, non-receptor type 12	5782	NM_001131008	Hs.61812
1666	5.4e-05	8.06e-05	2769.98	1900.77	0.686204	10414	PTTG1	pituitary tumor-transforming 1	9232	NM_004219	Hs.350966
1667	5.42e-05	8.08e-05	545.58	298.9	0.547857	110110	HSPE1	heat shock 10kDa protein 1 (chaperonin 10)	3336	NM_002157	Hs.1197
1668	5.42e-05	8.08e-05	351.12	486.31	1.38503	4290088	MSRB3	methionine sulfoxide reductase B3	253827	NM_001031679	Hs.339024
1669	5.45e-05	8.12e-05	204.48	286.43	1.40077	2000167	AJUBA	ajuba LIM protein	84962	NM_032876	Hs.655832
1670	5.46e-05	8.13e-05	739.25	491.1	0.664322	4670424	MRPL11	mitochondrial ribosomal protein L11	65003	NM_016050	Hs.418450
1671	5.47e-05	8.14e-05	1266.11	1920.4	1.51677	1260341	IL13RA1	interleukin 13 receptor, alpha 1	3597	NM_001560	Hs.496646
1672	5.51e-05	8.2e-05	89.24	125.87	1.41047	3940392	PRUNE2	prune homolog 2 (Drosophila)	158471	NM_015225	Hs.262857
1673	5.56e-05	8.27e-05	3241.45	4397.19	1.35655	620538	ROMO1	reactive oxygen species modulator 1	140823	NM_080748	Hs.472564
1674	5.81e-05	8.63e-05	1347.37	1003.43	0.744732	1170538	AFG3L2	AFG3 ATPase family member 3-like 2 (S. cerevisiae)	10939	NM_006796	Hs.726355
1675	5.95e-05	8.83e-05	270.79	408.74	1.50944	1410408	ARID5B	AT rich interactive domain 5B (MRF1-like)	84159	NM_001244638	Hs.535297
1676	6.04e-05	8.96e-05	368.17	606.94	1.64853	6280224	CYP26B1	cytochrome P450, family 26, subfamily B, polypeptide 1	56603	NM_019885	Hs.91546
1677	6.05e-05	8.97e-05	170.59	240.84	1.41181	5820753	RBCK1	RanBP-type and C3HC4-type zinc finger containing 1	10616	NM_006462	Hs.247280
1678	6.12e-05	9.07e-05	399.12	275.26	0.689667	430192	PDSS1	prenyl (decaprenyl) diphosphate synthase, subunit 1	23590	NM_014317	Hs.558468
1679	6.13e-05	9.08e-05	192.23	286.79	1.49191	1050682	HERPUD2	HERPUD family member 2	64224	NM_022373	Hs.744217
1680	6.18e-05	9.15e-05	144.45	108.89	0.753825	770564	C1orf115	chromosome 1 open reading frame 115	79762	NM_024709	Hs.519839
1681	6.21e-05	9.19e-05	4662.38	6251.4	1.34082	940711	ATP5A1	ATP synthase, H+ transporting, mitochondrial F1 complex, alpha subunit 1, cardiac muscle	498	NM_001001935	Hs.298280
1682	6.31e-05	9.33e-05	396.35	288.69	0.728371	7150280
1683	6.42e-05	9.49e-05	310.78	216.13	0.695444	2000458	NUF2	NUF2, NDC80 kinetochore complex component, homolog (S. cerevisiae)	83540	NM_031423	Hs.651950
1684	6.45e-05	9.53e-05	279.68	418.96	1.498	5290243	ATP6V0A4	ATPase, H+ transporting, lysosomal V0 subunit a4	50617	NM_020632	Hs.98967
1685	6.59e-05	9.73e-05	147.22	96.06	0.652493	5360156	IFITM1	interferon induced transmembrane protein 1	8519	NM_003641	Hs.458414
1686	6.62e-05	9.77e-05	104.24	139.12	1.33461	4880465	ANKRD6	ankyrin repeat domain 6	22881	NM_001242809	Hs.702213
1687	6.78e-05	0.0001	255.29	173.85	0.68099	1440072	SNORD65	small nucleolar RNA, C/D box 65	692106	NR_003054
1688	6.81e-05	0.0001	3872.02	5256.64	1.3576	3450288
1689	6.84e-05	0.000101	127.89	177.47	1.38768	5820400	CYP4B1	cytochrome P450, family 4, subfamily B, polypeptide 1	1580	NM_000779	Hs.436317
1690	6.87e-05	0.000101	177.9	242.26	1.36178	7100215	TSC22D2	TSC22 domain family, member 2	9819	NM_014779	Hs.722470
1691	6.92e-05	0.000102	617.81	885.79	1.43376	770440	ULK1	unc-51-like kinase 1 (C. elegans)	8408	NM_003565	Hs.47061
1692	7.03e-05	0.000103	182.14	129.71	0.712145	2260747	HRK	harakiri, BCL2 interacting protein (contains only BH3 domain)	8739	NM_003806	Hs.87247
1693	7.05e-05	0.000104	214.59	331.48	1.54471	6620201	KLHL24	kelch-like family member 24	54800	NM_017644	Hs.407709
1694	7.17e-05	0.000105	579.79	931.41	1.60646	5570324	BMP1	bone morphogenetic protein 1	649	NM_001199	Hs.1274
1695	7.25e-05	0.000106	1057.42	680.49	0.643538	1990328
1696	7.29e-05	0.000107	3241.33	5039.98	1.55491	6560091	TGFBR2	transforming growth factor, beta receptor II (70/80kDa)	7048	NM_001024847	Hs.604277
1697	7.33e-05	0.000107	144.35	105.19	0.728715	1450544	CYP4X1	cytochrome P450, family 4, subfamily X, polypeptide 1	260293	NM_178033	Hs.439760
1698	7.35e-05	0.000108	803.96	1172.2	1.45803	4220431	EXT1	exostosin 1	2131	NM_000127	Hs.492618
1699	7.42e-05	0.000109	752.97	547.47	0.727081	4180050	TIMELESS	timeless circadian clock	8914	NM_003920	Hs.118631
1700	7.43e-05	0.000109	174.49	130.46	0.747665	2850619	VGF	VGF nerve growth factor inducible	7425	NM_003378	Hs.587325
1701	7.44e-05	0.000109	598.52	437.12	0.730335	6620475	ORC2	origin recognition complex, subunit 2	4999	NM_006190	Hs.444870
1702	7.52e-05	0.00011	134	177.15	1.32201	1090653	SERTAD4-AS1	SERTAD4 antisense RNA 1	574036	NR_024337	Hs.446946
1703	7.55e-05	0.00011	497.23	772.88	1.55437	1500139	HS3ST3A1	heparan sulfate (glucosamine) 3-O-sulfotransferase 3A1	9955	NM_006042	Hs.462270
1704	7.75e-05	0.000113	238.81	336.77	1.4102	3130609	INPP5D	inositol polyphosphate-5-phosphatase, 145kDa	3635	NM_001017915	Hs.262886
1705	7.85e-05	0.000115	119.65	159.87	1.33615	4730370	ABCA9	ATP-binding cassette, sub-family A (ABC1), member 9	10350	NM_080283	Hs.131686
1706	7.88e-05	0.000115	187.17	275.84	1.47374	4280674	TFPI	tissue factor pathway inhibitor (lipoprotein-associated coagulation inhibitor)	7035	NM_001032281	Hs.516578
1707	7.92e-05	0.000115	220.07	148.39	0.674285	6770746	LOC728715	ovostatin homolog 2-like	728715	XM_001128260	Hs.434604
1708	8.02e-05	0.000117	284.46	384.95	1.35327	3800397	SLC37A3	solute carrier family 37 (glycerol-3-phosphate transporter), member 3	84255	NM_032295	Hs.446021
1709	8.08e-05	0.000118	518.55	695.39	1.34103	1580735	NUPL2	nucleoporin like 2	11097	NM_007342	Hs.408241
1710	8.1e-05	0.000118	1287.21	1760.38	1.36759	5560180	SEC31A	SEC31 homolog A (S. cerevisiae)	22872	NM_001077206	Hs.370024
1711	8.22e-05	0.000119	213.27	311.29	1.45961	5550288	AMY1B	amylase, alpha 1B (salivary)	277	NM_001008218	Hs.599274
1712	8.32e-05	0.000121	854.21	591.59	0.692558	6420379	BCL2L12	BCL2-like 12 (proline rich)	83596	NM_001040668	Hs.289052
1713	8.43e-05	0.000122	187.28	260.87	1.39294	6220674	CCPG1	cell cycle progression 1	9236	NM_001204450	Hs.285051
1714	8.47e-05	0.000123	334.75	241.48	0.721374	3800474	ZWINT	ZW10 interactor, kinetochore protein	11130	NM_001005413	Hs.591363
1715	8.48e-05	0.000123	450.3	329.43	0.731579	4220180	DCAF7	DDB1 and CUL4 associated factor 7	10238	NM_001003725	Hs.410596
1716	8.54e-05	0.000124	420.61	585.02	1.39088	7550521	ME2	malic enzyme 2, NAD(+)-dependent, mitochondrial	4200	NM_001168335	Hs.233119
1717	8.68e-05	0.000126	622.36	938.85	1.50853	1010053	CCNK	cyclin K	8812	NM_001099402	Hs.510409
1718	8.79e-05	0.000127	787.77	1116.3	1.41704	1260020	TP53I3	tumor protein p53 inducible protein 3	9540	NM_001206802	Hs.50649
1719	8.84e-05	0.000128	2300.25	3618.21	1.57296	1260040	EFEMP1	EGF containing fibulin-like extracellular matrix protein 1	2202	NM_001039348	Hs.732348
1720	8.86e-05	0.000128	448.5	292.83	0.65291	2450020	SNORD56	small nucleolar RNA, C/D box 56	26793	NR_002739
1721	8.95e-05	0.000129	275.03	403.23	1.46613	5080577	TPD52L2	tumor protein D52-like 2	7165	NM_001243891	Hs.473296
1722	9.05e-05	0.000131	434.95	621.41	1.42869	130717	ARPC1B	actin related protein 2/3 complex, subunit 1B, 41kDa	10095	NM_005720	Hs.489284
1723	9.17e-05	0.000132	404.2	611.51	1.51289	3060291	SLC39A6	solute carrier family 39 (zinc transporter), member 6	25800	NM_001099406	Hs.79136
1724	9.19e-05	0.000133	285.89	431.73	1.51013	1740458	C7orf41	chromosome 7 open reading frame 41	222166	NM_152793	Hs.200100
1725	9.24e-05	0.000133	272.77	202.06	0.740771	160593	MIS18A	MIS18 kinetochore protein homolog A (S. pombe)	54069	NM_018944	Hs.190518
1726	9.33e-05	0.000134	309.01	221.9	0.7181	1770717	HIRIP3	HIRA interacting protein 3	8479	NM_001197323	Hs.567370
1727	9.35e-05	0.000135	994.07	710.65	0.714889	2140154	CYB5A	cytochrome b5 type A (microsomal)	1528	NM_001190807	Hs.465413
1728	9.39e-05	0.000135	526.34	806.45	1.53218	4880673	GADD45A	growth arrest and DNA-damage-inducible, alpha	1647	NM_001199741	Hs.80409
1729	9.39e-05	0.000135	133.5	95.91	0.718427	3440341	PHACTR3	phosphatase and actin regulator 3	116154	NM_001199505	Hs.473218
1730	9.59e-05	0.000138	124.67	93.06	0.746451	5310646	AKR1B10	aldo-keto reductase family 1, member B10 (aldose reductase)	57016	NM_020299	Hs.116724
1731	9.62e-05	0.000138	148.69	100.9	0.678593	1990386	NUDT11	nudix (nucleoside diphosphate linked moiety X)-type motif 11	55190	NM_018159	Hs.200016
1732	9.74e-05	0.00014	1538.43	1156.33	0.75163	5080603	ACTL6A	actin-like 6A	86	NM_004301	Hs.435326
1733	9.75e-05	0.00014	552.59	364.84	0.660236	4730541	SLC44A1	solute carrier family 44, member 1	23446	NM_022109	Hs.573495
1734	9.92e-05	0.000142	1809.85	1260.12	0.696257	1820706	SFXN4	sideroflexin 4	119559	NM_178867	Hs.655168
1735	0.0001014	0.000145	408.7	311.44	0.762026	6510240	TFCP2L1	transcription factor CP2-like 1	29842	NM_014553	Hs.156471
1736	0.0001033	0.000148	1737.11	1261.39	0.726143	5690274	MCM6	minichromosome maintenance complex component 6	4175	NM_005915	Hs.444118
1737	0.0001046	0.00015	2162.95	1532.56	0.708551	6650458	STOML2	stomatin (EPB72)-like 2	30968	NM_013442	Hs.3439
1738	0.0001048	0.00015	6778.19	5135.67	0.757676	4900670	COX5A	cytochrome c oxidase subunit Va	9377	NM_004255	Hs.401903
1739	0.000105	0.00015	839.41	547.59	0.652351	5690240	SNORA24	small nucleolar RNA, H/ACA box 24	677809	NR_002963	Hs.744742
1740	0.0001059	0.000151	602.32	856.08	1.4213	4850327	PDGFC	platelet derived growth factor C	56034	NM_016205	Hs.570855
1741	0.0001059	0.000151	1626.57	1219.1	0.749491	1450477	SIVA1	SIVA1, apoptosis-inducing factor	10572	NM_006427	Hs.112058
1742	0.000106	0.000151	628.71	913.23	1.45255	7650431	SLC39A6	solute carrier family 39 (zinc transporter), member 6	25800	NM_001099406	Hs.79136
1743	0.0001065	0.000152	5608.2	4273.01	0.761922	6580577	HNRNPD	heterogeneous nuclear ribonucleoprotein D (AU-rich element RNA binding protein 1, 37kDa)	3184	NM_001003810	Hs.480073
1744	0.0001086	0.000155	784.87	559.15	0.712411	1500504	AKR1A1	aldo-keto reductase family 1, member A1 (aldehyde reductase)	10327	NM_001202413	Hs.474584
1745	0.0001109	0.000158	3339.96	4718.06	1.41261	620008	PLIN3	perilipin 3	10226	NM_001164189	Hs.140452
1746	0.0001113	0.000158	3099.91	2105.85	0.679326	3180731	MGST1	microsomal glutathione S-transferase 1	4257	NM_001260511	Hs.389700
1747	0.0001113	0.000158	250.05	164.52	0.657948	2690411	SYBU	syntabulin (syntaxin-interacting)	55638	NM_001099743	Hs.390738
1748	0.0001113	0.000158	515.08	383.02	0.743613	4060176	KIF11	kinesin family member 11	3832	NM_004523	Hs.8878
1749	0.0001115	0.000159	802.45	1185.89	1.47784	1070133	CLDN12	claudin 12	9069	NM_001185072	Hs.731917
1750	0.0001133	0.000161	899.5	1511.6	1.68049	3450156	CSNK2B	casein kinase 2, beta polypeptide	1460	NM_001320	Hs.73527
1751	0.000114	0.000162	306.05	462.13	1.50998	5490673	AP1S1	adaptor-related protein complex 1, sigma 1 subunit	1174	NM_001283	Hs.489365
1752	0.000114	0.000162	251.71	354.52	1.40845	5420376	COG6	component of oligomeric golgi complex 6	57511	NM_001145079	Hs.507805
1753	0.000115	0.000163	1490.81	1032.37	0.692489	3370687	CGGBP1	CGG triplet repeat binding protein 1	8545	NM_001008390	Hs.444818
1754	0.0001157	0.000164	259.12	338.4	1.30596	4120615	RAPGEF2	Rap guanine nucleotide exchange factor (GEF) 2	9693	NM_014247	Hs.113912
1755	0.0001194	0.000169	251.87	362.68	1.43995	2750092	NRCAM	neuronal cell adhesion molecule	4897	NM_001037132	Hs.21422
1756	0.0001202	0.00017	239.63	332.88	1.38914	2690187	AFAP1	actin filament associated protein 1	60312	NM_001134647	Hs.529369
1757	0.0001212	0.000172	102.71	140.9	1.37182	5560575	TGM2	transglutaminase 2 (C polypeptide, protein-glutamine-gamma-glutamyltransferase)	7052	NM_004613	Hs.517033
1758	0.0001247	0.000176	1707.89	1288.6	0.754498	7570358	NPC1	Niemann-Pick disease, type C1	4864	NM_000271	Hs.464779
1759	0.0001247	0.000176	121.47	92.99	0.765539	6040626	CA9	carbonic anhydrase IX	768	NM_001216	Hs.63287
1760	0.0001248	0.000176	146.04	256.16	1.75404	4050687	DLL1	delta-like 1 (Drosophila)	28514	NM_005618	Hs.379912
1761	0.000125	0.000177	334.42	242.27	0.724448	2750592	TATDN1	TatD DNase domain containing 1	83940	NM_001146160	Hs.170568
1762	0.0001267	0.000179	406.58	308.71	0.759285	1240309	FOXRED1	FAD-dependent oxidoreductase domain containing 1	55572	NM_017547	Hs.317190
1763	0.0001282	0.000181	155.09	217.2	1.40048	4560288	ERBB3	v-erb-b2 erythroblastic leukemia viral oncogene homolog 3 (avian)	2065	NM_001005915	Hs.118681
1764	0.0001286	0.000181	268.38	184.53	0.68757	3060440	NME1	NME/NM23 nucleoside diphosphate kinase 1	4830	NM_000269	Hs.463456
1765	0.0001287	0.000181	234.64	153.08	0.652404	3060767	MANEA	mannosidase, endo-alpha	79694	NM_024641	Hs.734632
1766	0.0001296	0.000183	215.09	156.24	0.726394	7100008	C14orf80	chromosome 14 open reading frame 80	283643	NM_001134875	Hs.720306
1767	0.0001332	0.000187	147.34	195.01	1.32354	6280520	TMEM45A	transmembrane protein 45A	55076	NM_018004	Hs.658956
1768	0.0001353	0.00019	1712.51	1248.26	0.728907	4180450
1769	0.0001397	0.000196	390.22	267.91	0.686561	2680382	LEPR	leptin receptor	3953	NM_001003679	Hs.23581
1770	0.0001401	0.000197	552.85	369.93	0.669133	4890731	RFC5	replication factor C (activator 1) 5, 36.5kDa	5985	NM_001130112	Hs.731908
1771	0.0001404	0.000197	1001.29	1454.27	1.4524	4390273	RASSF7	Ras association (RalGDS/AF-6) domain family (N-terminal) member 7	8045	NM_001143993	Hs.72925
1772	0.0001441	0.000202	360.31	479.28	1.33019	730343	CCDC93	coiled-coil domain containing 93	54520	NM_019044	Hs.107845
1773	0.0001523	0.000214	681.45	455.11	0.667855	4220041	SLC12A2	solute carrier family 12 (sodium/potassium/chloride transporters), member 2	6558	NM_001046	Hs.162585
1774	0.0001529	0.000214	885.55	1485.75	1.67777	4390619	RHOC	ras homolog family member C	389	NM_001042678	Hs.502659
1775	0.0001537	0.000215	233.61	316.54	1.35499	510703
1776	0.0001542	0.000216	408.07	289.16	0.708604	4890112	ZNRD1	zinc ribbon domain containing 1	30834	NM_014596	Hs.57813
1777	0.0001548	0.000217	233.62	314.95	1.34813	5890241	ZFYVE26	zinc finger, FYVE domain containing 26	23503	NM_015346	Hs.98041
1778	0.000155	0.000217	955.49	1340.03	1.40245	5900592	MGAT1	mannosyl (alpha-1,3-)-glycoprotein beta-1,2-N-acetylglucosaminyltransferase	4245	NM_001114617	Hs.519818
1779	0.0001554	0.000217	1139.09	837.05	0.734841	1500553	NUSAP1	nucleolar and spindle associated protein 1	51203	NM_001129897	Hs.615092
1780	0.0001558	0.000218	402.32	272.65	0.677694	3870291	MFSD6	major facilitator superfamily domain containing 6	54842	NM_017694	Hs.418581
1781	0.0001569	0.000219	528.05	745.5	1.4118	1010253	NT5C2	5'-nucleotidase, cytosolic II	22978	NM_001134373	Hs.97439
1782	0.0001579	0.00022	4179.45	5545.96	1.32696	6380037
1783	0.0001587	0.000221	345.19	262.28	0.759813	2630711	MCM4	minichromosome maintenance complex component 4	4173	NM_005914	Hs.460184
1784	0.0001591	0.000222	348.24	252.71	0.725678	4060131	C3orf58	chromosome 3 open reading frame 58	205428	NM_001134470	Hs.288954
1785	0.0001602	0.000223	499.6	371.13	0.742854	6330689	DLAT	dihydrolipoamide S-acetyltransferase	1737	NM_001931	Hs.335551
1786	0.0001609	0.000224	532.11	825.6	1.55156	130603	DYNLRB1	dynein, light chain, roadblock-type 1	83658	NM_014183	Hs.593920
1787	0.0001636	0.000228	322.3	471.56	1.46311	1990047	SWI5	SWI5 recombination repair homolog (yeast)	375757	NM_001040011	Hs.259594
1788	0.0001644	0.000229	6009.92	8303.59	1.38165	6900408	EFEMP1	EGF containing fibulin-like extracellular matrix protein 1	2202	NM_001039348	Hs.732348
1789	0.0001702	0.000237	242.1	186.61	0.770797	2650494	SMC2	structural maintenance of chromosomes 2	10592	NM_001042550	Hs.119023
1790	0.0001724	0.00024	3664.17	4787.71	1.30663	6110674	ATP5A1	ATP synthase, H+ transporting, mitochondrial F1 complex, alpha subunit 1, cardiac muscle	498	NM_001001935	Hs.298280
1791	0.0001732	0.000241	242.87	383.21	1.57784	2640192	BNIP3L	BCL2/adenovirus E1B 19kDa interacting protein 3-like	665	NM_004331	Hs.131226
1792	0.0001734	0.000241	99.61	147	1.47576	4010133
1793	0.0001754	0.000243	195.7	141.85	0.724834	940446
1794	0.0001757	0.000244	567.25	414.75	0.731159	6290494	MCM3	minichromosome maintenance complex component 3	4172	NM_001270472	Hs.179565
1795	0.0001758	0.000244	683.48	520.02	0.760842	2190010	RACGAP1	Rac GTPase activating protein 1	29127	NM_001126103	Hs.505469
1796	0.0001846	0.000256	370.15	285.9	0.77239	3310022	IRX5	iroquois homeobox 5	10265	NM_001252197	Hs.435730
1797	0.0001873	0.000259	3872.72	2725.31	0.70372	2340703
1798	0.0001887	0.000261	1184.96	1594.88	1.34594	6480630	ATP9A	ATPase, class II, type 9A	10079	NM_006045	Hs.743248
1799	0.0001921	0.000266	421.13	621.58	1.47598	3780717	SRXN1	sulfiredoxin 1	140809	NM_080725	Hs.516830
1800	0.0001922	0.000266	169.33	258.68	1.52767	130750	YPEL3	yippee-like 3 (Drosophila)	83719	NM_001145524	Hs.513491
1801	0.0001979	0.000273	1632.58	1205.44	0.738365	7150296
1802	0.0001993	0.000275	1214.32	900.85	0.741856	5870403	CEPT1	choline/ethanolamine phosphotransferase 1	10390	NM_001007794	Hs.363572
1803	0.0001999	0.000276	855.12	1125.73	1.31646	110450	SLC12A9	solute carrier family 12 (potassium/chloride transporters), member 9	56996	NM_001267812	Hs.521087
1804	0.0002002	0.000276	295.68	388.27	1.31314	1980521	SLC44A2	solute carrier family 44, member 2	57153	NM_001145056	Hs.534560
1805	0.0002006	0.000276	328.36	237.9	0.72451	780022
1806	0.0002013	0.000277	668.81	463.04	0.692334	240221	DLGAP5	discs, large (Drosophila) homolog-associated protein 5	9787	NM_001146015	Hs.77695
1807	0.000202	0.000278	310.7	420.25	1.35259	5720292	LAMP2	lysosomal-associated membrane protein 2	3920	NM_001122606	Hs.496684
1808	0.0002062	0.000284	531.86	777.8	1.46241	4260722	TPRG1L	tumor protein p63 regulated 1-like	127262	NM_182752	Hs.20529
1809	0.0002126	0.000292	2128.12	2887.06	1.35662	110382	RAC2	ras-related C3 botulinum toxin substrate 2 (rho family, small GTP binding protein Rac2)	5880	NM_002872	Hs.517601
1810	0.0002133	0.000293	388.65	287.09	0.738685	4210392
1811	0.0002144	0.000294	147.17	196.1	1.33247	4810348	RNF207	ring finger protein 207	388591	NM_173795	Hs.716549
1812	0.0002186	0.0003	1112.9	850.05	0.763815	6760133	PRMT3	protein arginine methyltransferase 3	10196	NM_001145166	Hs.152337
1813	0.0002201	0.000302	1472.96	2125.81	1.44322	3850433	HSPA1B	heat shock 70kDa protein 1B	3304	NM_005346	Hs.719966
1814	0.0002358	0.000323	322.2	244.78	0.759714	1710397	HYLS1	hydrolethalus syndrome 1	219844	NM_001134793	Hs.98133
1815	0.0002373	0.000325	450.64	300.08	0.665897	3610519	OFD1	oral-facial-digital syndrome 1	8481	NM_003611	Hs.6483
1816	0.0002387	0.000327	169.94	132.37	0.778922	3780221
1817	0.000239	0.000327	248.41	177.92	0.716235	4250577	HSPD1	heat shock 60kDa protein 1 (chaperonin)	3329	NM_002156	Hs.595053
1818	0.0002396	0.000328	523.91	345.65	0.659751	630187	SNORD80	small nucleolar RNA, C/D box 80	26774	NR_003940
1819	0.0002408	0.000329	322.23	463.19	1.43745	2340082	IFRD1	interferon-related developmental regulator 1	3475	NM_001007245	Hs.7879
1820	0.0002419	0.000331	736.09	565.45	0.768181	5670497
1821	0.0002423	0.000331	1026.66	1316.08	1.2819	5080167	NOTCH1	notch 1	4851	NM_017617	Hs.495473
1822	0.0002439	0.000333	829.73	1237.58	1.49155	2640768	CTSC	cathepsin C	1075	NM_001114173	Hs.128065
1823	0.0002441	0.000333	209.06	280.76	1.34296	6380022	HMHA1	histocompatibility (minor) HA-1	23526	NM_001258328	Hs.465521
1824	0.0002446	0.000333	321.79	225.05	0.699369	2680056	CES1	carboxylesterase 1	1066	NM_001025194	Hs.558865
1825	0.0002447	0.000333	2077.66	1490.97	0.71762	6520035
1826	0.0002459	0.000335	904.98	651.7	0.720126	4760450	SNRNP25	small nuclear ribonucleoprotein 25kDa (U11/U12)	79622	NM_024571	Hs.15277
1827	0.0002543	0.000346	1035.56	1372.78	1.32564	4880537	LIMA1	LIM domain and actin binding 1	51474	NM_001113546	Hs.525419
1828	0.0002544	0.000346	975.6	1396.69	1.43162	6100411	FKBP14	FK506 binding protein 14, 22 kDa	55033	NM_017946	Hs.390838
1829	0.0002553	0.000347	653.76	454.6	0.695362	5700286	ABCB7	ATP-binding cassette, sub-family B (MDR/TAP), member 7	22	NM_001271696	Hs.370480
1830	0.0002569	0.000349	1035.06	1415.84	1.36788	1230070	NDRG1	N-myc downstream regulated 1	10397	NM_001135242	Hs.372914
1831	0.0002574	0.00035	394.15	261.28	0.662895	430411	TOR3A	torsin family 3, member A	64222	NM_022371	Hs.584957
1832	0.0002592	0.000352	171.82	227.87	1.32621	2680202	HYAL3	hyaluronoglucosaminidase 3	8372	NM_001200029	Hs.129910
1833	0.0002637	0.000358	132.12	97.67	0.739252	3800035	GLS2	glutaminase 2 (liver, mitochondrial)	27165	NM_013267	Hs.212606
1834	0.0002652	0.00036	222.34	172.3	0.774939	4850414	VWA8	von Willebrand factor A domain containing 8	23078	NM_001009814	Hs.368282
1835	0.0002667	0.000361	819.23	1165.52	1.4227	1510608	ZMAT3	zinc finger, matrin-type 3	64393	NM_022470	Hs.371609
1836	0.0002681	0.000363	671.32	1052.66	1.56805	2140678	ITGA6	integrin, alpha 6	3655	NM_000210	Hs.133397
1837	0.000273	0.00037	497.88	370.42	0.743995	5810414	CYB5A	cytochrome b5 type A (microsomal)	1528	NM_001190807	Hs.465413
1838	0.0002736	0.00037	204.19	147.84	0.724032	6940348	TIPIN	TIMELESS interacting protein	54962	NM_017858	Hs.744308
1839	0.0002764	0.000374	2644.6	1757.98	0.664743	7330612	ATP5G2	ATP synthase, H+ transporting, mitochondrial Fo complex, subunit C2 (subunit 9)	517	NM_001002031	Hs.524464
1840	0.0002849	0.000385	1035.98	751.33	0.725236	2480288	GPAA1	glycosylphosphatidylinositol anchor attachment 1	8733	NM_003801	Hs.627962
1841	0.0002857	0.000386	3748.6	5160.71	1.3767	4880477
1842	0.0002878	0.000389	745.65	1072.74	1.43866	1050500	PLEC	plectin	5339	NM_000445	Hs.434248
1843	0.0002914	0.000393	407.47	547.73	1.34422	2260131	PLCG1	phospholipase C, gamma 1	5335	NM_002660	Hs.268177
1844	0.0002977	0.000402	149.83	111.34	0.743109	5890239	SLC43A3	solute carrier family 43, member 3	29015	NM_014096	Hs.99962
1845	0.0003065	0.000413	2703.89	2088.3	0.772332	1710168	NDUFS3	NADH dehydrogenase (ubiquinone) Fe-S protein 3, 30kDa (NADH-coenzyme Q reductase)	4722	NM_004551	Hs.502528
1846	0.0003077	0.000415	1225.23	826.31	0.674412	3940056	AIG1	androgen-induced 1	51390	NM_016108	Hs.567501
1847	0.0003107	0.000418	923.7	1205.32	1.30488	5340646	ASAP2	ArfGAP with SH3 domain, ankyrin repeat and PH domain 2	8853	NM_001135191	Hs.555902
1848	0.0003124	0.00042	1908.89	1425.78	0.746916	5050082	PUF60	poly-U binding splicing factor 60KDa	22827	NM_001136033	Hs.521924
1849	0.0003129	0.000421	2456.03	1721.27	0.700834	3370195	SDHB	succinate dehydrogenase complex, subunit B, iron sulfur (Ip)	6390	NM_003000	Hs.465924
1850	0.0003175	0.000427	417.98	617.95	1.47842	6400639
1851	0.0003188	0.000428	784.22	585.75	0.746921	2570379
1852	0.0003215	0.000432	282.36	417.76	1.47953	6330307	EGFR	epidermal growth factor receptor	1956	NM_005228	Hs.488293
1853	0.0003255	0.000437	2555.64	2008.59	0.785944	2850575	RRM1	ribonucleotide reductase M1	6240	NM_001033	Hs.445705
1854	0.0003258	0.000437	386.49	269.01	0.696034	6620292	C10orf54	chromosome 10 open reading frame 54	64115	NM_022153	Hs.47382
1855	0.0003273	0.000439	1234.95	958.77	0.776363	3390139	SDHD	succinate dehydrogenase complex, subunit D, integral membrane protein	6392	NM_001276503	Hs.356270
1856	0.0003291	0.000441	406.24	543.06	1.3368	6510133	POFUT2	protein O-fucosyltransferase 2	23275	NM_015227	Hs.592164
1857	0.0003302	0.000442	213.35	161.63	0.757581	6840739	PLS1	plastin 1	5357	NM_001145319	Hs.203637
1858	0.0003315	0.000444	167.14	215.81	1.29119	1570056	MYO5A	myosin VA (heavy chain 12, myoxin)	4644	NM_000259	Hs.21213
1859	0.0003323	0.000445	1921.37	1307.53	0.68052	2600066	SUMO2	SMT3 suppressor of mif two 3 homolog 2 (S. cerevisiae)	6613	NM_001005849	Hs.380973
1860	0.0003327	0.000445	370.8	484.28	1.30604	2750674	ASAP2	ArfGAP with SH3 domain, ankyrin repeat and PH domain 2	8853	NM_001135191	Hs.555902
1861	0.0003331	0.000445	205.45	274.44	1.3358	6980612	HAS3	hyaluronan synthase 3	3038	NM_001199280	Hs.592069
1862	0.0003332	0.000445	180.25	230.01	1.27606	6650278	KCNK6	potassium channel, subfamily K, member 6	9424	NM_004823	Hs.240395
1863	0.0003335	0.000445	440.51	592.38	1.34476	4040343
1864	0.000336	0.000448	186.98	297.47	1.59092	670273	DPYD	dihydropyrimidine dehydrogenase	1806	NM_000110	Hs.335034
1865	0.0003423	0.000456	1048.71	1458.82	1.39106	6370500	AGRN	agrin	375790	NM_198576	Hs.273330
1866	0.0003462	0.000461	256.93	175.14	0.681664	6510239
1867	0.0003478	0.000463	271.05	213.06	0.786054	6770333	SERPINA1	serpin peptidase inhibitor, clade A (alpha-1 antiproteinase, antitrypsin), member 1	5265	NM_000295	Hs.525557
1868	0.0003494	0.000465	1105.85	835.07	0.755139	7380110	CDK4	cyclin-dependent kinase 4	1019	NM_000075	Hs.95577
1869	0.000352	0.000468	1040.47	772.76	0.742703	1570746
1870	0.0003558	0.000473	357.8	252.37	0.705338	10209	HNRNPA1	heterogeneous nuclear ribonucleoprotein A1	3178	NM_002136	Hs.546261
1871	0.0003576	0.000475	175.72	137.91	0.784828	650307	HAUS8	HAUS augmin-like complex, subunit 8	93323	NM_001011699	Hs.404088
1872	0.0003577	0.000475	1238.3	960.53	0.775684	2630161	NOL11	nucleolar protein 11	25926	NM_015462	Hs.463936
1873	0.0003587	0.000476	646.4	897.32	1.38818	3710044	PLAT	plasminogen activator, tissue	5327	NM_000930	Hs.491582
1874	0.0003605	0.000478	1855.66	1396.34	0.752476	5720520	SNHG6	small nucleolar RNA host gene 6 (non-protein coding)	641638	NR_002599	Hs.372680
1875	0.0003665	0.000486	262.7	354.76	1.35044	5050402	HIST1H2BK	histone cluster 1, H2bk	85236	NM_080593	Hs.437275
1876	0.0003681	0.000488	350.32	473.2	1.35077	4230470	FOXN3	forkhead box N3	1112	NM_001085471	Hs.434286
1877	0.0003723	0.000493	168.54	237.67	1.41017	2640619	ZNF91	zinc finger protein 91	7644	NM_003430	Hs.654471
1878	0.0003745	0.000496	265.12	354.32	1.33645	630121
1879	0.0003809	0.000504	1158.61	854.63	0.737634	3780619	TMEM14A	transmembrane protein 14A	28978	NM_014051	Hs.94896
1880	0.000386	0.000511	263.97	201.98	0.765163	1170121	MRPL4	mitochondrial ribosomal protein L4	51073	NM_015956	Hs.279652
1881	0.0003889	0.000514	1176.82	919.71	0.781521	1450280	NCAPG	non-SMC condensin I complex, subunit G	64151	NM_022346	Hs.446201
1882	0.0003911	0.000517	507.03	698.37	1.37737	1230164
1883	0.0003911	0.000517	1571.74	2180.16	1.3871	3890008	CYCSP55	cytochrome c, somatic pseudogene 55	157317	NR_001561
1884	0.0003913	0.000517	428.05	314.05	0.733676	2570332	PTGR1	prostaglandin reductase 1	22949	NM_001146108	Hs.584864
1885	0.0003948	0.000521	154.38	117.37	0.760267	7400279	CCNA1	cyclin A1	8900	NM_001111045	Hs.417050
1886	0.0003948	0.000521	396.76	526.77	1.32768	1240739	LEPRE1	leucine proline-enriched proteoglycan (leprecan) 1	64175	NM_001146289	Hs.720014
1887	0.0004016	0.000529	1411.86	1068.78	0.757001	4880360	FBL	fibrillarin	2091	NM_001436	Hs.299002
1888	0.0004051	0.000534	713.1	483.2	0.677605	2640554	EEF1B2	eukaryotic translation elongation factor 1 beta 2	1933	NM_001037663	Hs.421608
1889	0.000412	0.000542	1399.19	992.93	0.709646	4070017	ODC1	ornithine decarboxylase 1	4953	NM_002539	Hs.467701
1890	0.0004172	0.000549	399.04	275.45	0.690282	270168	HLA-DRA	major histocompatibility complex, class II, DR alpha	3122	NM_019111	Hs.520048
1891	0.00042	0.000552	1294.3	937.8	0.724562	7150132	PNN	pinin, desmosome associated protein	5411	NM_002687	Hs.409965
1892	0.0004231	0.000556	735.94	552.48	0.750713	770538	LYSMD2	LysM, putative peptidoglycan-binding, domain containing 2	256586	NM_001143917	Hs.603629
1893	0.0004295	0.000564	1429.82	1002.58	0.701193	2120612
1894	0.0004297	0.000564	989.35	1248.9	1.26234	360626	CMIP	c-Maf inducing protein	80790	NM_030629	Hs.721240
1895	0.0004364	0.000573	404.44	611.85	1.51283	1440452	N4BP2L2	NEDD4 binding protein 2-like 2	10443	NM_014887	Hs.507680
1896	0.0004436	0.000582	945.67	738.4	0.780822	2480630	GMPS	guanine monphosphate synthetase	8833	NM_003875	Hs.591314
1897	0.0004462	0.000585	3618.61	4714.35	1.30281	5560075	MFGE8	milk fat globule-EGF factor 8 protein	4240	NM_001114614	Hs.3745
1898	0.0004665	0.000611	827.1	1326.32	1.60358	1510392	LAMB1	laminin, beta 1	3912	NM_002291	Hs.650585
1899	0.0004666	0.000611	178.23	135.3	0.759131	5700056	HSD17B8	hydroxysteroid (17-beta) dehydrogenase 8	7923	NM_014234	Hs.415058
1900	0.0004669	0.000611	270.33	339.74	1.25676	2490215	SPATA18	spermatogenesis associated 18	132671	NM_145263	Hs.527090
1901	0.0004755	0.000622	583.23	753.85	1.29254	7510392	DIP2B	DIP2 disco-interacting protein 2 homolog B (Drosophila)	57609	NM_020849	Hs.505516
1902	0.000476	0.000622	695.53	915.14	1.31574	5080482	TNPO1	transportin 1	3842	NM_002270	Hs.482497
1903	0.0004783	0.000625	454.96	645.58	1.41898	5890136	ZSWIM8	zinc finger, SWIM-type containing 8	23053	NM_001242487	Hs.65135
1904	0.0004834	0.000631	1637.21	1174.07	0.717116	4050370	METTL5	methyltransferase like 5	29081	NM_014168	Hs.743397
1905	0.0004857	0.000634	171.82	222.87	1.29711	4180142	FAM214A	family with sequence similarity 214, member A	56204	NM_019600	Hs.152385
1906	0.0005039	0.000658	565.74	433.09	0.765528	20195	SUV39H1	suppressor of variegation 3-9 homolog 1 (Drosophila)	6839	NM_003173	Hs.522639
1907	0.0005095	0.000664	717.5	521.27	0.726509	6290609	RPS15	ribosomal protein S15	6209	NM_001018	Hs.406683
1908	0.0005149	0.000671	4140.53	3103.1	0.749445	4920767	FTL	ferritin, light polypeptide	2512	NM_000146	Hs.433670
1909	0.0005212	0.000679	903.61	1370.73	1.51695	4200504	MET	met proto-oncogene (hepatocyte growth factor receptor)	4233	NM_000245	Hs.132966
1910	0.0005234	0.000682	381.64	484.22	1.26879	6220164	AGAP3	ArfGAP with GTPase domain, ankyrin repeat and PH domain 3	116988	NM_001042535	Hs.647075
1911	0.0005244	0.000682	2994.77	2202.92	0.735589	6650053	MCM3	minichromosome maintenance complex component 3	4172	NM_001270472	Hs.179565
1912	0.0005404	0.000703	957.99	662.65	0.691709	3840594	LSM4	LSM4 homolog, U6 small nuclear RNA associated (S. cerevisiae)	25804	NM_001252129	Hs.515255
1913	0.0005711	0.000742	169.07	124.55	0.736677	6280008	HSD17B11	hydroxysteroid (17-beta) dehydrogenase 11	51170	NM_016245	Hs.594923
1914	0.0005759	0.000748	316.63	247.87	0.782838	780475	PFDN6	prefoldin subunit 6	10471	NM_001185181	Hs.446374
1915	0.000578	0.000751	155.72	198.17	1.2726	4070239	ATHL1	ATH1, acid trehalase-like 1 (yeast)	80162	NM_025092	Hs.353181
1916	0.0005844	0.000759	271.09	201.28	0.742484	5220279	ANP32AP1	acidic (leucine-rich) nuclear phosphoprotein 32 family, member A pseudogene 1	723972	NR_003144	Hs.631698
1917	0.0005868	0.000761	177.31	135.26	0.762845	4590133	AFAP1L2	actin filament associated protein 1-like 2	84632	NM_001001936	Hs.501106
1918	0.0005877	0.000762	440.61	332.75	0.755203	3370747	YEATS4	YEATS domain containing 4	8089	NM_006530	Hs.4029
1919	0.0005907	0.000766	153.16	122.12	0.797336	2710187	ATXN7L2	ataxin 7-like 2	127002	NM_153340	Hs.118248
1920	0.0006081	0.000788	111.12	83.51	0.75153	1570661	CYP2J2	cytochrome P450, family 2, subfamily J, polypeptide 2	1573	NM_000775	Hs.152096
1921	0.0006245	0.000809	264.14	338.82	1.28273	5340201
1922	0.0006268	0.000811	580.16	820.23	1.4138	130519	STAT2	signal transducer and activator of transcription 2, 113kDa	6773	NM_005419	Hs.530595
1923	0.0006336	0.000819	1668.69	2429.15	1.45572	2690209	ITGAV	integrin, alpha V	3685	NM_001144999	Hs.436873
1924	0.0006372	0.000824	1598.13	1159.01	0.725229	6380347	XRCC6	X-ray repair complementing defective repair in Chinese hamster cells 6	2547	NM_001469	Hs.292493
1925	0.0006549	0.000846	263.27	180.99	0.687469	5820026
1926	0.0006563	0.000847	201.52	156.36	0.775903	7040609	GEMIN2	gem (nuclear organelle) associated protein 2	8487	NM_001009182	Hs.652307
1927	0.0006726	0.000868	344.65	458.45	1.33019	1410706	IKBIP	IKBKB interacting protein	121457	NM_153687	Hs.252543
1928	0.0006819	0.00088	160.15	125.64	0.784515	3870193	TMEM180	transmembrane protein 180	79847	NM_024789	Hs.309069
1929	0.0006881	0.000887	230.26	301.09	1.30761	3850026	TP53TG1	TP53 target 1 (non-protein coding)	11257	NM_007233	Hs.274329
1930	0.0007008	0.000903	105.44	138.82	1.31658	1660521	SPRR2D	small proline-rich protein 2D	6703	NM_006945	Hs.505327
1931	0.0007039	0.000907	153.58	223.1	1.45266	1010482	TPM1	tropomyosin 1 (alpha)	7168	NM_000366	Hs.133892
1932	0.0007185	0.000925	260.23	343.97	1.32179	3890551	CMTM3	CKLF-like MARVEL transmembrane domain containing 3	123920	NM_001048251	Hs.298198
1933	0.0007194	0.000926	514.68	331.63	0.644342	2600431	SLC43A3	solute carrier family 43, member 3	29015	NM_014096	Hs.99962
1934	0.0007285	0.000937	561.44	425.38	0.757659	6220180	ADCK3	aarF domain containing kinase 3	56997	NM_020247	Hs.118241
1935	0.0007412	0.000953	860.74	572.21	0.664788	670100	SCNN1G	sodium channel, non-voltage-gated 1, gamma subunit	6340	NM_001039	Hs.371727
1936	0.0007546	0.000969	201.88	149.74	0.741728	4200451	CDC25C	cell division cycle 25C	995	NM_001790	Hs.656
1937	0.0007562	0.000971	204.3	157.61	0.771464	3940471	CCDC106	coiled-coil domain containing 106	29903	NM_013301	Hs.82482
1938	0.0007752	0.000995	557.92	401.88	0.720318	7100685	MST1R	macrophage stimulating 1 receptor (c-met-related tyrosine kinase)	4486	NM_001244937	Hs.517973
1939	0.0007789	0.000999	219.96	170.98	0.777323	3870647	ITGB1BP1	integrin beta 1 binding protein 1	9270	NM_004763	Hs.467662
1940	0.0007846	0.00101	1380.05	1000.99	0.725329	4070037	TMED10	transmembrane emp24-like trafficking protein 10 (yeast)	10972	NM_006827	Hs.74137
1941	0.0007899	0.00101	4751.25	3676.93	0.773887	4180576	HNRNPD	heterogeneous nuclear ribonucleoprotein D (AU-rich element RNA binding protein 1, 37kDa)	3184	NM_001003810	Hs.480073
1942	0.0007926	0.00102	196.37	275.25	1.40169	1050079	TPK1	thiamin pyrophosphokinase 1	27010	NM_001042482	Hs.660232
1943	0.0007949	0.00102	492.24	375.87	0.763591	6400082	ASUN	asunder, spermatogenesis regulator	55726	NM_018164	Hs.505077
1944	0.0008049	0.00103	727.78	910.1	1.25052	6420168	DBNDD2	dysbindin (dystrobrevin binding protein 1) domain containing 2	55861	NM_001048221	Hs.730643
1945	0.0008157	0.00104	949.2	721.88	0.760514	70441	NDUFS7	NADH dehydrogenase (ubiquinone) Fe-S protein 7, 20kDa (NADH-coenzyme Q reductase)	374291	NM_024407	Hs.211914
1946	0.0008252	0.00105	372.06	489.21	1.31487	4050746	ZFHX3	zinc finger homeobox 3	463	NM_001164766	Hs.598297
1947	0.0008316	0.00106	200.32	289.3	1.44419	5700709
1948	0.0008523	0.00109	526.25	682.91	1.29769	5890242	SH3BGRL	SH3 domain binding glutamic acid-rich protein like	6451	NM_003022	Hs.108029
1949	0.0008598	0.0011	1208.25	851.16	0.704457	6200468	CKS2	CDC28 protein kinase regulatory subunit 2	1164	NM_001827	Hs.83758
1950	0.0008632	0.0011	551.83	392.67	0.711578	2000440	ENSA	endosulfine alpha	2029	NM_004436	Hs.632456
1951	0.0008724	0.00111	641.79	481.88	0.750838	6020170	MCM4	minichromosome maintenance complex component 4	4173	NM_005914	Hs.460184
1952	0.0008814	0.00112	478.28	368.14	0.769716	940240	C1orf112	chromosome 1 open reading frame 112	55732	NM_018186	Hs.443551
1953	0.0008826	0.00112	173.97	217.81	1.252	6520241	DENND6B	DENN/MADD domain containing 6B	414918	NM_001001794	Hs.530380
1954	0.0008849	0.00113	128.24	101.47	0.791251	1980670	CGN	cingulin	57530	NM_020770	Hs.591464
1955	0.0008851	0.00113	574.12	742.74	1.2937	7510309	FRMD6	FERM domain containing 6	122786	NM_001042481	Hs.434914
1956	0.0008881	0.00113	1989.65	1470.83	0.739241	1400626
1957	0.0008991	0.00114	264.56	191.76	0.724826	1010367	CSTF3	cleavage stimulation factor, 3' pre-RNA, subunit 3, 77kDa	1479	NM_001033505	Hs.44402
1958	0.0009045	0.00115	281.76	184.46	0.654671	2760452	RPS29	ribosomal protein S29	6235	NM_001030001	Hs.156367
1959	0.0009323	0.00118	1068.65	804.72	0.753025	6940025	MRPL39	mitochondrial ribosomal protein L39	54148	NM_017446	Hs.420696
1960	0.000939	0.00119	218.58	167.02	0.764114	7330338	DEPDC1B	DEP domain containing 1B	55789	NM_001145208	Hs.744118
1961	0.0009404	0.00119	863.28	657.36	0.761468	6560133	CYTH2	cytohesin 2	9266	NM_004228	Hs.144011
1962	0.0009429	0.0012	118.5	92.79	0.783038	610274	LRAT	lecithin retinol acyltransferase (phosphatidylcholine--retinol O-acyltransferase)	9227	NM_004744	Hs.658427
1963	0.0009453	0.0012	1368.91	1074.76	0.785121	5690373	GOT1	glutamic-oxaloacetic transaminase 1, soluble (aspartate aminotransferase 1)	2805	NM_002079	Hs.500756
1964	0.0009607	0.00122	1790.56	2530.91	1.41347	2630746	LAMB1	laminin, beta 1	3912	NM_002291	Hs.650585
1965	0.0009891	0.00125	217.45	137.33	0.631547	3780767
1966	0.0010004	0.00127	1243.24	1690.15	1.35947	5910767	TNFRSF6B	tumor necrosis factor receptor superfamily, member 6b, decoy	8771	NM_003823	Hs.744285
1967	0.0010045	0.00127	146.62	190.45	1.29894	4890563	TMEM54	transmembrane protein 54	113452	NM_033504	Hs.534521
1968	0.0010263	0.0013	382.65	285.98	0.747367	6760504	SEH1L	SEH1-like (S. cerevisiae)	81929	NM_001013437	Hs.301048
1969	0.0010322	0.0013	155.4	196.85	1.26673	1660681	CCDC102A	coiled-coil domain containing 102A	92922	NM_033212	Hs.644611
1970	0.0010326	0.0013	292.96	205.33	0.700881	6520059	SNF8	SNF8, ESCRT-II complex subunit, homolog (S. cerevisiae)	11267	NM_007241	Hs.127249
1971	0.0010438	0.00132	1076.75	831.87	0.772575	2650608	CCNA2	cyclin A2	890	NM_001237	Hs.58974
1972	0.0010493	0.00132	236.81	184.94	0.780964	1010450	RNY1	RNA, Ro-associated Y1	6084	NR_004391
1973	0.0010983	0.00138	841.26	1061.38	1.26166	3460201	ADIPOR1	adiponectin receptor 1	51094	NM_001127687	Hs.713729
1974	0.001101	0.00139	757.93	559.09	0.737654	3420554	PBK	PDZ binding kinase	55872	NM_018492	Hs.104741
1975	0.0011068	0.00139	632.78	792.48	1.25238	2490328
1976	0.0011543	0.00145	479.5	663.26	1.38323	1820288
1977	0.0012025	0.00151	436.53	336.08	0.76989	5860411	TUBG1	tubulin, gamma 1	7283	NM_001070	Hs.279669
1978	0.0012291	0.00155	782.65	545.65	0.697183	650044
1979	0.0012388	0.00156	335.66	534.8	1.59328	6590220	MEGF6	multiple EGF-like-domains 6	1953	NM_001409	Hs.593645
1980	0.0012435	0.00156	1308.26	943.99	0.721561	4590370	SLC2A1	solute carrier family 2 (facilitated glucose transporter), member 1	6513	NM_006516	Hs.473721
1981	0.0012463	0.00156	465.62	326.94	0.702161	5720537	ACPL2	acid phosphatase-like 2	92370	NM_001037172	Hs.657887
1982	0.0012518	0.00157	313.68	252.05	0.803526	3890372	DSCC1	defective in sister chromatid cohesion 1 homolog (S. cerevisiae)	79075	NM_024094	Hs.315167
1983	0.0012639	0.00159	616.64	842.75	1.36668	7040079	AP1S1	adaptor-related protein complex 1, sigma 1 subunit	1174	NM_001283	Hs.489365
1984	0.0012645	0.00159	390.6	517.71	1.32542	6060131	TP63	tumor protein p63	8626	NM_001114978	Hs.137569
1985	0.0012665	0.00159	121.62	154.78	1.27265	2030630	SKA1	spindle and kinetochore associated complex subunit 1	220134	NM_001039535	Hs.134726
1986	0.001268	0.00159	213.95	158.42	0.740453	5670095	ZNF239	zinc finger protein 239	8187	NM_001099282	Hs.25040
1987	0.0012719	0.00159	682.52	499.87	0.732389	10253	LRR1	leucine rich repeat protein 1	122769	NM_152329	Hs.451090
1988	0.0012749	0.00159	1738.07	1387.31	0.79819	5720364	TMEM183B	transmembrane protein 183B	653659	NM_001079809	Hs.652908
1989	0.0013027	0.00163	985.27	1229.41	1.24779	940474	SRPX2	sushi-repeat containing protein, X-linked 2	27286	NM_014467	Hs.306339
1990	0.0013174	0.00165	1528.68	2248.09	1.47061	4640445	AIDA	axin interactor, dorsalization associated	64853	NM_022831	Hs.156625
1991	0.0013237	0.00165	269.34	401.35	1.49012	6840328	SMAD3	SMAD family member 3	4088	NM_001145102	Hs.727986
1992	0.0013486	0.00168	401.33	309.84	0.772033	2970356	ALDH3B1	aldehyde dehydrogenase 3 family, member B1	221	NM_000694	Hs.523841
1993	0.0013668	0.00171	446.53	571.73	1.28038	430189	UPK3BL	uroplakin 3B-like	100134938	NM_001114403	Hs.610255
1994	0.0014043	0.00175	237.37	185.14	0.779964	6370615	TGM1	transglutaminase 1 (K polypeptide epidermal type I, protein-glutamine-gamma-glutamyltransferase)	7051	NM_000359	Hs.508950
1995	0.00141	0.00176	455.69	356.51	0.782352	5310195	SNRPA	small nuclear ribonucleoprotein polypeptide A	6626	NM_004596	Hs.466775
1996	0.0014176	0.00177	2721.3	3681.25	1.35275	4040754	PERP	PERP, TP53 apoptosis effector	64065	NM_022121	Hs.201446
1997	0.0014341	0.00179	854.31	1123.84	1.31549	6110630	HIST1H2BK	histone cluster 1, H2bk	85236	NM_080593	Hs.437275
1998	0.0014827	0.00185	233.76	330.6	1.41427	2470220	SRGAP1	SLIT-ROBO Rho GTPase activating protein 1	57522	NM_020762	Hs.210751
[truncated: 220 more rows]
